# Supplementary material for: CSN: unsupervised approach for inferring biological networks based on the genome alone
Source: BMC Bioinformatics. 2020 May 15;21:190. doi: 10.1186/s12859-020-3479-9 (PMC7227238; doi:10.1186/s12859-020-3479-9)
Supplement: Supplementary file 1 — Additional file 1. Additional Methods and Results. [file 12859_2020_3479_MOESM1_ESM.csv]

OrfName	InterPro_id	PvalCorrected	InterPro_desc	GO_id	GO_term
YIL018W	'de novo' cotranslational protein folding	0.00723447972107405
YIL133C	'de novo' cotranslational protein folding	0.00860704703142627
YEL054C	'de novo' cotranslational protein folding	0.00723447972107405
YBR009C	'de novo' cotranslational protein folding	0.0104852488448902
YBL027W	'de novo' cotranslational protein folding	0.0101298382831256
YNL178W	'de novo' cotranslational protein folding	0.00767699603242214
YGR185C	'de novo' protein folding	0.0201953701159258
YDR533C	'de novo' protein folding	0.0104072469930873
YIL018W	'de novo' protein folding	1.96084810987293e-05
YIL053W	'de novo' protein folding	0.0199718024935263
YIL133C	'de novo' protein folding	0.000909462231667067
YHR183W	'de novo' protein folding	0.000561733090296565
YHR092C	'de novo' protein folding	0.00385491155553869
YHR068W	'de novo' protein folding	0.00788928713159955
YHR010W	'de novo' protein folding	0.00788928713159955
YGR192C	'de novo' protein folding	0.0232701219624151
YGR144W	'de novo' protein folding	0.0263767856464454
YGR085C	'de novo' protein folding	0.00065624883104546
YGL253W	'de novo' protein folding	0.0204134674244772
YGL256W	'de novo' protein folding	0.0222737410939232
YFR053C	'de novo' protein folding	0.0273268852271
YFL014W	'de novo' protein folding	0.00359634249721762
YER102W	'de novo' protein folding	0.0232701219624151
YEL027W	'de novo' protein folding	0.00767559614947286
YEL054C	'de novo' protein folding	1.96084810987293e-05
YDR342C	'de novo' protein folding	0.0218545399807513
YDR225W	'de novo' protein folding	0.0237743300772173
YDL022W	'de novo' protein folding	0.0247726995429137
YDL055C	'de novo' protein folding	0.015871615202316
YDL137W	'de novo' protein folding	0.0218545399807513
YDL192W	'de novo' protein folding	0.00485783255660167
YBR249C	'de novo' protein folding	0.00906607685138082
YBR181C	'de novo' protein folding	0.0109394385222558
YBR009C	'de novo' protein folding	0.0012311529139646
YBL027W	'de novo' protein folding	0.00116776759459154
YBL072C	'de novo' protein folding	0.026924523569818
YBL099W	'de novo' protein folding	0.0358736366925077
YPR080W	'de novo' protein folding	0.0237743300772173
YOL127W	'de novo' protein folding	0.0247726995429137
YNL178W	'de novo' protein folding	2.19016111969872e-05
YNL301C	'de novo' protein folding	0.0382971156569938
YLR448W	'de novo' protein folding	0.0133813139096197
YLR355C	'de novo' protein folding	0.0137234127852491
YLR264W	'de novo' protein folding	0.00518126859336026
YKL180W	'de novo' protein folding	0.0182569523622361
YJR145C	'de novo' protein folding	0.0186769495847992
YJR047C	'de novo' protein folding	0.0218140776563857
YJR009C	'de novo' protein folding	0.0232701219624151
YJL052W	'de novo' protein folding	0.0191096385990364
YER056C-A	AMP biosynthetic process	0.000461769098322569
YNL162W	AMP biosynthetic process	0.0105151467518361
YDL136W	AMP biosynthetic process	0.000234358908485594
YKR057W	AMP biosynthetic process	0.0296246873315046
YLR367W	AMP biosynthetic process	0.00294242255918803
YHR141C	AMP biosynthetic process	0.0015033847943883
YGL031C	AMP biosynthetic process	0.00377189274156343
YGL135W	AMP biosynthetic process	0.00226396798920935
YER117W	AMP biosynthetic process	0.00226396798920935
YDR025W	AMP biosynthetic process	0.0015033847943883
YDL014W	AMP biosynthetic process	0.00202106695501347
YDL082W	AMP biosynthetic process	0.000754687866121968
YOL058W	AMP biosynthetic process	0.00128098337765498
YLR043C	AMP biosynthetic process	0.000547972244345729
YER056C-A	AMP metabolic process	0.000461769098322569
YNL162W	AMP metabolic process	0.0105151467518361
YDL136W	AMP metabolic process	0.000234358908485594
YKR057W	AMP metabolic process	0.0296246873315046
YLR367W	AMP metabolic process	0.00294242255918803
YHR141C	AMP metabolic process	0.0015033847943883
YGL031C	AMP metabolic process	0.00377189274156343
YGL135W	AMP metabolic process	0.00226396798920935
YER117W	AMP metabolic process	0.00226396798920935
YDR025W	AMP metabolic process	0.0015033847943883
YDL014W	AMP metabolic process	0.00202106695501347
YDL082W	AMP metabolic process	0.000754687866121968
YOL058W	AMP metabolic process	0.00128098337765498
YLR043C	AMP metabolic process	0.000547972244345729
YJL034W	ATP hydrolysis coupled proton transport	0.0195547017821801
YEL024W	ATP hydrolysis coupled proton transport	0.0361611358232501
YHR214C-C	DNA integration	1.41041361543643e-304
YGR161C-C	DNA integration	1.41041361543643e-304
YGR161W-A	DNA integration	1.41041361543643e-304
YGR038C-A	DNA integration	1.41041361543643e-304
YGR027W-A	DNA integration	1.41041361543643e-304
YFL002W-B	DNA integration	1.41041361543643e-304
YER159C-A	DNA integration	1.41041361543643e-304
YER137C-A	DNA integration	1.41041361543643e-304
YDR365W-A	DNA integration	1.41041361543643e-304
YDR316W-A	DNA integration	1.41041361543643e-304
YDR261C-C	DNA integration	1.41041361543643e-304
YDR261W-A	DNA integration	1.41041361543643e-304
YDR210C-C	DNA integration	1.41041361543643e-304
YDR210W-A	DNA integration	1.41041361543643e-304
YDR170W-A	DNA integration	1.41041361543643e-304
YDR098C-A	DNA integration	1.41041361543643e-304
YDR034C-C	DNA integration	1.41041361543643e-304
YCL020W	DNA integration	1.41041361543643e-304
YBR012W-A	DNA integration	1.41041361543643e-304
YBL005W-A	DNA integration	1.41041361543643e-304
YBL100W-A	DNA integration	1.41041361543643e-304
YPR158C-C	DNA integration	1.41041361543643e-304
YPR158W-A	DNA integration	1.41041361543643e-304
YPR137C-A	DNA integration	1.41041361543643e-304
YPL257W-A	DNA integration	1.41041361543643e-304
YOR343W-A	DNA integration	1.41041361543643e-304
YOR192C-A	DNA integration	1.41041361543643e-304
YOR142W-A	DNA integration	1.41041361543643e-304
YOL103W-A	DNA integration	1.41041361543643e-304
YNL054W-A	DNA integration	1.41041361543643e-304
YNL284C-A	DNA integration	1.41041361543643e-304
YMR051C	DNA integration	1.41041361543643e-304
YMR046C	DNA integration	1.41041361543643e-304
YML040W	DNA integration	1.41041361543643e-304
YML045W-A	DNA integration	1.41041361543643e-304
YLR410W-A	DNA integration	1.41041361543643e-304
YLR256W-A	DNA integration	1.41041361543643e-304
YLR227W-A	DNA integration	1.41041361543643e-304
YLR157C-A	DNA integration	1.41041361543643e-304
YJR028W	DNA integration	1.41041361543643e-304
YJR026W	DNA integration	1.41041361543643e-304
YAR010C	DNA integration	1.41041361543643e-304
YHR214C-C	DNA metabolic process	1.41041361543643e-304
YGR161C-C	DNA metabolic process	1.41041361543643e-304
YGR161W-A	DNA metabolic process	1.7373669802528e-10
YGR038C-A	DNA metabolic process	1.41041361543643e-304
YGR027W-A	DNA metabolic process	1.41041361543643e-304
YFL002W-B	DNA metabolic process	1.41041361543643e-304
YER159C-A	DNA metabolic process	1.41041361543643e-304
YER137C-A	DNA metabolic process	1.41041361543643e-304
YDR365W-A	DNA metabolic process	1.41041361543643e-304
YDR316W-A	DNA metabolic process	1.41041361543643e-304
YDR261C-C	DNA metabolic process	1.33921901025809e-12
YDR261W-A	DNA metabolic process	1.41041361543643e-304
YDR210C-C	DNA metabolic process	1.41041361543643e-304
YDR210W-A	DNA metabolic process	1.76136235081426e-09
YDR170W-A	DNA metabolic process	1.41041361543643e-304
YDR098C-A	DNA metabolic process	1.41041361543643e-304
YDR034C-C	DNA metabolic process	1.03902750578652e-10
YCL020W	DNA metabolic process	1.90710129160772e-11
YBR012W-A	DNA metabolic process	1.41041361543643e-304
YBL005W-A	DNA metabolic process	1.41041361543643e-304
YBL100W-A	DNA metabolic process	1.41041361543643e-304
YPR158C-C	DNA metabolic process	1.41041361543643e-304
YPR158W-A	DNA metabolic process	8.85315773193516e-12
YPR137C-A	DNA metabolic process	5.40557740844085e-11
YPL257W-A	DNA metabolic process	1.41041361543643e-304
YOR343W-A	DNA metabolic process	1.19085114541648e-11
YOR192C-A	DNA metabolic process	6.81252151599804e-13
YOR142W-A	DNA metabolic process	1.41041361543643e-304
YOL103W-A	DNA metabolic process	1.41041361543643e-304
YNL054W-A	DNA metabolic process	1.41041361543643e-304
YNL284C-A	DNA metabolic process	1.41041361543643e-304
YMR051C	DNA metabolic process	1.41041361543643e-304
YMR046C	DNA metabolic process	1.98907557091843e-12
YML040W	DNA metabolic process	1.41041361543643e-304
YML045W-A	DNA metabolic process	1.41041361543643e-304
YLR410W-A	DNA metabolic process	2.02712928364172e-11
YLR256W-A	DNA metabolic process	1.41041361543643e-304
YLR227W-A	DNA metabolic process	1.33921901025809e-12
YLR157C-A	DNA metabolic process	1.33921901025809e-12
YJR028W	DNA metabolic process	8.85315773193516e-12
YJR026W	DNA metabolic process	1.41041361543643e-304
YAR010C	DNA metabolic process	1.98907557091843e-12
YKL088W	DNA metabolic process	0.0189293751062728
YIL107C	DNA metabolic process	0.0128679015737095
YDL097C	DNA metabolic process	0.00327582887716331
YJR053W	DNA metabolic process	0.0149570760847485
YMR306W	DNA metabolic process	0.00811665810438419
YDR494W	DNA metabolic process	0.00811665810438419
YDR194C	DNA metabolic process	0.00268775488604755
YPR190C	DNA metabolic process	0.0264133244971574
YMR036C	DNA metabolic process	0.0335724024736978
YKR086W	DNA metabolic process	0.0466196538151305
YHR214C-C	DNA recombination	1.41041361543643e-304
YGR161C-C	DNA recombination	1.41041361543643e-304
YGR161W-A	DNA recombination	1.41041361543643e-304
YGR038C-A	DNA recombination	1.41041361543643e-304
YGR027W-A	DNA recombination	1.41041361543643e-304
YFL002W-B	DNA recombination	1.41041361543643e-304
YER159C-A	DNA recombination	1.41041361543643e-304
YER137C-A	DNA recombination	1.41041361543643e-304
YDR365W-A	DNA recombination	1.41041361543643e-304
YDR316W-A	DNA recombination	1.41041361543643e-304
YDR261C-C	DNA recombination	1.41041361543643e-304
YDR261W-A	DNA recombination	1.41041361543643e-304
YDR210C-C	DNA recombination	1.41041361543643e-304
YDR210W-A	DNA recombination	1.41041361543643e-304
YDR170W-A	DNA recombination	1.41041361543643e-304
YDR098C-A	DNA recombination	1.41041361543643e-304
YDR034C-C	DNA recombination	1.41041361543643e-304
YCL020W	DNA recombination	1.41041361543643e-304
YBR012W-A	DNA recombination	1.41041361543643e-304
YBL005W-A	DNA recombination	1.41041361543643e-304
YBL100W-A	DNA recombination	1.41041361543643e-304
YPR158C-C	DNA recombination	1.41041361543643e-304
YPR158W-A	DNA recombination	1.41041361543643e-304
YPR137C-A	DNA recombination	1.41041361543643e-304
YPL257W-A	DNA recombination	1.41041361543643e-304
YOR343W-A	DNA recombination	1.41041361543643e-304
YOR192C-A	DNA recombination	1.41041361543643e-304
YOR142W-A	DNA recombination	1.41041361543643e-304
YOL103W-A	DNA recombination	1.41041361543643e-304
YNL054W-A	DNA recombination	1.41041361543643e-304
YNL284C-A	DNA recombination	1.41041361543643e-304
YMR051C	DNA recombination	1.41041361543643e-304
YMR046C	DNA recombination	1.41041361543643e-304
YML040W	DNA recombination	1.41041361543643e-304
YML045W-A	DNA recombination	1.41041361543643e-304
YLR410W-A	DNA recombination	1.41041361543643e-304
YLR256W-A	DNA recombination	1.41041361543643e-304
YLR227W-A	DNA recombination	1.41041361543643e-304
YLR157C-A	DNA recombination	1.41041361543643e-304
YJR028W	DNA recombination	1.41041361543643e-304
YJR026W	DNA recombination	1.41041361543643e-304
YAR010C	DNA recombination	1.41041361543643e-304
YIL084C	DNA recombination	0.0480922865497593
YPL046C	DNA recombination	0.0209843437001715
YKL088W	DNA repair	0.0183889410653459
YIL107C	DNA repair	0.00350869043779259
YER104W	DNA repair	0.0262000288449056
YDL044C	DNA repair	0.0137907545930689
YDL097C	DNA repair	0.00188005413778506
YBR257W	DNA repair	0.0136969900821025
YMR306W	DNA repair	0.00978525840199467
YKR078W	DNA repair	0.0448831199802041
YDR494W	DNA repair	0.00978525840199467
YDR194C	DNA repair	0.00434951493417138
YCL032W	DNA repair	0.0490239045084781
YPR190C	DNA repair	0.0279846009412703
YKR086W	DNA repair	0.0310190891979568
YHR214C-C	DNA replication	1.41041361543643e-304
YGR161C-C	DNA replication	1.41041361543643e-304
YGR161W-A	DNA replication	1.41041361543643e-304
YGR038C-A	DNA replication	1.41041361543643e-304
YGR027W-A	DNA replication	1.41041361543643e-304
YFL002W-B	DNA replication	1.41041361543643e-304
YER159C-A	DNA replication	1.41041361543643e-304
YER137C-A	DNA replication	1.41041361543643e-304
YDR365W-A	DNA replication	1.41041361543643e-304
YDR316W-A	DNA replication	1.41041361543643e-304
YDR261C-C	DNA replication	1.41041361543643e-304
YDR261W-A	DNA replication	1.41041361543643e-304
YDR210C-C	DNA replication	1.41041361543643e-304
YDR210W-A	DNA replication	1.41041361543643e-304
YDR170W-A	DNA replication	1.41041361543643e-304
YDR098C-A	DNA replication	1.41041361543643e-304
YDR034C-C	DNA replication	1.41041361543643e-304
YCL020W	DNA replication	1.41041361543643e-304
YBR012W-A	DNA replication	1.41041361543643e-304
YBL005W-A	DNA replication	1.41041361543643e-304
YBL100W-A	DNA replication	1.41041361543643e-304
YPR158C-C	DNA replication	1.41041361543643e-304
YPR158W-A	DNA replication	1.41041361543643e-304
YPR137C-A	DNA replication	1.41041361543643e-304
YPL257W-A	DNA replication	1.41041361543643e-304
YOR343W-A	DNA replication	1.41041361543643e-304
YOR192C-A	DNA replication	1.41041361543643e-304
YOR142W-A	DNA replication	1.41041361543643e-304
YOL103W-A	DNA replication	1.41041361543643e-304
YNL054W-A	DNA replication	1.41041361543643e-304
YNL284C-A	DNA replication	1.41041361543643e-304
YMR051C	DNA replication	1.41041361543643e-304
YMR046C	DNA replication	1.41041361543643e-304
YML040W	DNA replication	1.41041361543643e-304
YML045W-A	DNA replication	1.41041361543643e-304
YLR410W-A	DNA replication	1.41041361543643e-304
YLR256W-A	DNA replication	1.41041361543643e-304
YLR227W-A	DNA replication	1.41041361543643e-304
YLR157C-A	DNA replication	1.41041361543643e-304
YJR028W	DNA replication	1.41041361543643e-304
YJR026W	DNA replication	1.41041361543643e-304
YAR010C	DNA replication	1.41041361543643e-304
YHL033C	GDP-mannose biosynthetic process	0.0470180474811238
YGR148C	GDP-mannose biosynthetic process	0.0458295940736302
YGL123W	GDP-mannose biosynthetic process	0.0464147052405091
YFR031C-A	GDP-mannose biosynthetic process	0.0470180474811238
YOL161C	GDP-mannose biosynthetic process	0.0406003313271466
YNR076W	GDP-mannose biosynthetic process	0.0488860152955457
YLL064C	GDP-mannose biosynthetic process	0.0429061289885991
YKL056C	GDP-mannose biosynthetic process	0.0470180474811238
YHL033C	GDP-mannose metabolic process	0.0470180474811238
YGR148C	GDP-mannose metabolic process	0.0458295940736302
YGL123W	GDP-mannose metabolic process	0.0464147052405091
YFR031C-A	GDP-mannose metabolic process	0.0470180474811238
YOL161C	GDP-mannose metabolic process	0.0406003313271466
YNR076W	GDP-mannose metabolic process	0.0488860152955457
YLL064C	GDP-mannose metabolic process	0.0429061289885991
YKL056C	GDP-mannose metabolic process	0.0470180474811238
YOL008W	GPI anchor biosynthetic process	0.0457615036781255
YMR121C	NADP metabolic process	0.0189358296658557
YIR041W	NADP metabolic process	0.0428181847988406
YGR294W	NADP metabolic process	0.0439934752662441
YGR282C	NADP metabolic process	0.00186132733947222
YGR214W	NADP metabolic process	0.0341643034035262
YGR209C	NADP metabolic process	0.0253397540014415
YGR192C	NADP metabolic process	0.00812457067126397
YGL055W	NADP metabolic process	0.0110705291159622
YGL261C	NADP metabolic process	0.0382792894143504
YFL039C	NADP metabolic process	0.00636090581875293
YFL045C	NADP metabolic process	0.00325416555504311
YFL058W	NADP metabolic process	0.0476270930995957
YER043C	NADP metabolic process	0.0382792894143504
YDR542W	NADP metabolic process	0.0253397540014415
YDR502C	NADP metabolic process	0.00234415928360667
YDR385W	NADP metabolic process	0.0094104051507626
YDR158W	NADP metabolic process	0.00596206207826423
YDL022W	NADP metabolic process	0.00886917009920909
YDL084W	NADP metabolic process	0.0143264992169898
YCR104W	NADP metabolic process	0.00698424541155136
YCR012W	NADP metabolic process	0.0094104051507626
YBR301W	NADP metabolic process	0.0057743602669632
YBR118W	NADP metabolic process	0.00886917009920909
YBR025C	NADP metabolic process	0.0322568028751308
YBR011C	NADP metabolic process	0.021594441229213
YBR010W	NADP metabolic process	0.00913488422781473
YBL087C	NADP metabolic process	0.00812457067126397
YPR080W	NADP metabolic process	0.00837963182595941
YPL028W	NADP metabolic process	0.0123606247206426
YPL106C	NADP metabolic process	0.00415421540173166
YPL131W	NADP metabolic process	0.00886917009920909
YPL198W	NADP metabolic process	0.0294819780418601
YPL218W	NADP metabolic process	0.0195707849904853
YOR234C	NADP metabolic process	0.0245620125825198
YNL030W	NADP metabolic process	0.00913488422781473
YNL209W	NADP metabolic process	0.00913488422781473
YNL332W	NADP metabolic process	0.0476270930995957
YMR186W	NADP metabolic process	0.00262110118897255
YMR116C	NADP metabolic process	0.0463670204531284
YLR264W	NADP metabolic process	0.0138160925905715
YLR167W	NADP metabolic process	0.00281721601960462
YLR134W	NADP metabolic process	0.00524171362640414
YLR109W	NADP metabolic process	0.00559237728650911
YLR037C	NADP metabolic process	0.0393929377257886
YLL025W	NADP metabolic process	0.0245620125825198
YKR094C	NADP metabolic process	0.0128158247107262
YKR059W	NADP metabolic process	0.0183093642714907
YJR156C	NADP metabolic process	0.0404979123133817
YJR047C	NADP metabolic process	0.0074281291761695
YJL190C	NADP metabolic process	0.0108462721968429
YJL191W	NADP metabolic process	0.0202283266631813
YAL038W	NADP metabolic process	0.0439934752662441
YMR121C	NADPH regeneration	0.00823164015752514
YIR041W	NADPH regeneration	0.0191700230532438
YIL053W	NADPH regeneration	0.0287418583267181
YGR294W	NADPH regeneration	0.019712476205534
YGR282C	NADPH regeneration	0.000654149883335946
YGR254W	NADPH regeneration	0.0287418583267181
YGR214W	NADPH regeneration	0.0151586863040695
YGR209C	NADPH regeneration	0.0111104147661533
YGR192C	NADPH regeneration	0.00294242255918803
YGL055W	NADPH regeneration	0.00473227886835509
YGL253W	NADPH regeneration	0.0294563469222982
YGL261C	NADPH regeneration	0.0170790589940712
YFL039C	NADPH regeneration	0.00230002223244597
YFL045C	NADPH regeneration	0.00116669513062696
YFL058W	NADPH regeneration	0.0214296914921229
YER043C	NADPH regeneration	0.0170790589940712
YEL047C	NADPH regeneration	0.0434377836540341
YDR542W	NADPH regeneration	0.0111104147661533
YDR502C	NADPH regeneration	0.000831677390248229
YDR385W	NADPH regeneration	0.00342244606759626
YDR158W	NADPH regeneration	0.00215616545379527
YDL022W	NADPH regeneration	0.00322359792466487
YDL084W	NADPH regeneration	0.00617352931317927
YDL229W	NADPH regeneration	0.0239291386633073
YDL244W	NADPH regeneration	0.0252266787144614
YCR104W	NADPH regeneration	0.00252576268054566
YCR012W	NADPH regeneration	0.00342244606759626
YBR301W	NADPH regeneration	0.00208624215462338
YBR118W	NADPH regeneration	0.00322359792466487
YBR025C	NADPH regeneration	0.0142634329809599
YBR011C	NADPH regeneration	0.00942548636883303
YBR010W	NADPH regeneration	0.00332059779489257
YBL087C	NADPH regeneration	0.00294242255918803
YPR102C	NADPH regeneration	0.0424574421246932
YPR080W	NADPH regeneration	0.00303338124100522
YPL028W	NADPH regeneration	0.0053038821053486
YPL106C	NADPH regeneration	0.00149313112430585
YPL131W	NADPH regeneration	0.00322359792466487
YPL198W	NADPH regeneration	0.012983168205146
YPL218W	NADPH regeneration	0.00852237792269979
YOR234C	NADPH regeneration	0.0107565186632579
YOL161C	NADPH regeneration	0.0245620125825198
YNR076W	NADPH regeneration	0.0350456719767721
YNL030W	NADPH regeneration	0.00332059779489257
YNL067W	NADPH regeneration	0.0252266787144614
YNL209W	NADPH regeneration	0.00332059779489257
YNL332W	NADPH regeneration	0.0214296914921229
YMR325W	NADPH regeneration	0.022652705786107
YMR307W	NADPH regeneration	0.0332998348492223
YMR303C	NADPH regeneration	0.0245620125825198
YMR186W	NADPH regeneration	0.000932459615382976
YMR116C	NADPH regeneration	0.0208353229699787
YLR264W	NADPH regeneration	0.00594379883679369
YLR167W	NADPH regeneration	0.0010066837328467
YLR134W	NADPH regeneration	0.00188959690039902
YLR109W	NADPH regeneration	0.00201897004370528
YLR037C	NADPH regeneration	0.0175887437954119
YLR029C	NADPH regeneration	0.0434377836540341
YLL024C	NADPH regeneration	0.039552916281131
YLL025W	NADPH regeneration	0.0107565186632579
YLL064C	NADPH regeneration	0.0272887484326257
YKR094C	NADPH regeneration	0.00551569283593998
YKR059W	NADPH regeneration	0.00794664012595503
YKL224C	NADPH regeneration	0.0245620125825198
YJR156C	NADPH regeneration	0.0181037836439474
YJR047C	NADPH regeneration	0.00268721876207042
YJL190C	NADPH regeneration	0.00396483520388021
YJL191W	NADPH regeneration	0.00881593645999314
YAL038W	NADPH regeneration	0.019712476205534
YER048C	RNA 5'-end processing	0.00470911531747804
YGR116W	RNA 5'-end processing	0.00874361603228304
YDR364C	RNA 5'-end processing	0.00793292092848233
YOR264W	RNA 5'-end processing	0.0136346431900427
YKR022C	RNA 5'-end processing	0.0219299441044781
YIL063C	RNA 5'-end processing	0.0114642336806975
YDL156W	RNA 5'-end processing	0.0148310446293794
YCR016W	RNA 5'-end processing	0.00649477014328714
YIL002W-A	RNA 5'-end processing	0.0188551743463161
YGR178C	RNA 5'-end processing	0.00874361603228304
YBR237W	RNA 5'-end processing	0.00131097828519764
YOL041C	RNA 5'-end processing	0.00524845275687324
YML109W	RNA 5'-end processing	0.00157982981840217
YLR248W	RNA 5'-end processing	0.0440343975360251
YJR052W	RNA 5'-end processing	0.0011954314128448
YER030W	RNA 5'-end processing	0.00360434355271453
YDL099W	RNA 5'-end processing	0.0161004066673402
YBL059C-A	RNA 5'-end processing	0.00484784413521512
YER038C	RNA 5'-end processing	0.00131097828519764
YDR499W	RNA 5'-end processing	0.00360434355271453
YLR239C	RNA 5'-end processing	0.00584038767490103
YLR221C	RNA 5'-end processing	0.0440343975360251
YKL215C	RNA 5'-end processing	0.0445928354377593
YDR083W	RNA 5'-end processing	0.0136346431900427
YMR128W	RNA 5'-end processing	0.000100626032990755
YNL010W	RNA export from nucleus	0.0288341818386268
YGR155W	RNA export from nucleus	0.032475442822748
YMR194W	RNA export from nucleus	0.00425315515392882
YGR185C	RNA export from nucleus	0.00108248901968543
YPL090C	RNA export from nucleus	0.00465953399604192
YIL018W	RNA export from nucleus	1.907793947651e-05
YIL053W	RNA export from nucleus	0.0309186374154013
YIL069C	RNA export from nucleus	0.00883867741939486
YIL133C	RNA export from nucleus	3.70245799808949e-05
YHR203C	RNA export from nucleus	0.0122119980973049
YHR183W	RNA export from nucleus	7.73372520238445e-05
YHR092C	RNA export from nucleus	0.000129389137954866
YHR068W	RNA export from nucleus	0.0222417090025052
YHR010W	RNA export from nucleus	0.00437477542046449
YHL001W	RNA export from nucleus	0.0395533463148143
YGR285C	RNA export from nucleus	0.0114484087166069
YGR144W	RNA export from nucleus	0.00284881991610833
YGR085C	RNA export from nucleus	0.000110741583541103
YGL031C	RNA export from nucleus	0.0189116024113796
YGL147C	RNA export from nucleus	0.000980150407612274
YGL253W	RNA export from nucleus	0.0323168587550777
YGL256W	RNA export from nucleus	0.000340685244358811
YFL014W	RNA export from nucleus	0.000783572442821141
YER102W	RNA export from nucleus	0.000385987699647895
YER091C	RNA export from nucleus	0.00882557376972543
YEL026W	RNA export from nucleus	0.0438140284524847
YEL027W	RNA export from nucleus	0.0210746634756775
YEL054C	RNA export from nucleus	1.907793947651e-05
YDR453C	RNA export from nucleus	0.00220689060011813
YDR418W	RNA export from nucleus	0.0354049611014938
YDR345C	RNA export from nucleus	0.00533564063957603
YDR225W	RNA export from nucleus	0.00218561456026593
YDL055C	RNA export from nucleus	0.00406037236368188
YDL083C	RNA export from nucleus	0.00362556524988222
YDL130W	RNA export from nucleus	0.00747952803319686
YDL137W	RNA export from nucleus	0.00958325459746289
YDL192W	RNA export from nucleus	0.000231271588956071
YBR249C	RNA export from nucleus	0.00591553396280141
YBR189W	RNA export from nucleus	0.0134367025059797
YBR181C	RNA export from nucleus	0.00168049894773073
YBR009C	RNA export from nucleus	7.88950979477101e-05
YBL027W	RNA export from nucleus	6.9111651066939e-05
YBL072C	RNA export from nucleus	0.000587889715487395
YBL099W	RNA export from nucleus	0.0273826578178773
YPR035W	RNA export from nucleus	0.00396166581845897
YPL061W	RNA export from nucleus	0.0212903789849309
YPL081W	RNA export from nucleus	0.00683880735597783
YPL143W	RNA export from nucleus	0.0135691190621268
YPL249C-A	RNA export from nucleus	0.000522330649548421
YOR375C	RNA export from nucleus	0.0199718024935263
YOR369C	RNA export from nucleus	0.00124336375996637
YOR122C	RNA export from nucleus	0.00666043697889177
YOR096W	RNA export from nucleus	0.0319260148223932
YOL120C	RNA export from nucleus	0.00342577276546121
YOL127W	RNA export from nucleus	0.000464020330521418
YNL069C	RNA export from nucleus	0.00256481026895549
YNL134C	RNA export from nucleus	0.0104243378156095
YNL301C	RNA export from nucleus	0.031289259037191
YMR242C	RNA export from nucleus	0.0010414514961964
YML063W	RNA export from nucleus	0.00411306423015515
YLR448W	RNA export from nucleus	0.0135691190621268
YLR359W	RNA export from nucleus	0.00383963681076972
YLR355C	RNA export from nucleus	0.00288357236117866
YLR293C	RNA export from nucleus	0.00594251619777488
YLR061W	RNA export from nucleus	0.00124336375996637
YKL006W	RNA export from nucleus	0.00597833235628124
YKL180W	RNA export from nucleus	0.00563328315725027
YJR145C	RNA export from nucleus	0.00117272784477452
YJR009C	RNA export from nucleus	0.000385987699647895
YJL052W	RNA export from nucleus	0.00124336375996637
YJL167W	RNA export from nucleus	0.0288882755721411
YAL005C	RNA export from nucleus	0.00396166581845897
YMR194W	RNA localization	0.0383266539371785
YGR185C	RNA localization	0.00659062805370271
YIL018W	RNA localization	0.0052935210233379
YIL133C	RNA localization	0.00933417085035567
YHR183W	RNA localization	0.0133680336526864
YHR092C	RNA localization	0.00262881852389636
YGR085C	RNA localization	0.0181147219258709
YGL256W	RNA localization	0.0458295940736302
YFL014W	RNA localization	0.0105021701339987
YEL054C	RNA localization	0.0052935210233379
YDR453C	RNA localization	0.0201821476867831
YDL137W	RNA localization	0.0407497480941576
YDL192W	RNA localization	0.00462802174323623
YBR009C	RNA localization	0.0176074567567174
YBL027W	RNA localization	0.015745645229738
YPR035W	RNA localization	0.0358021896104864
YAL005C	RNA localization	0.0358021896104864
YDR022C	RNA metabolic process	0.0152625243937376
YLR336C	RNA metabolic process	0.0175222108615998
YJL197W	RNA metabolic process	0.0461632290322688
YGL164C	RNA metabolic process	0.0358732034471408
YGL251C	RNA metabolic process	0.00798016094296833
YER166W	RNA metabolic process	0.00221432727845331
YDR393W	RNA metabolic process	0.0199718024935263
YDL028C	RNA metabolic process	0.00958239536090963
YOR264W	RNA metabolic process	0.0368436483582247
YLR320W	RNA metabolic process	0.00576982841317304
YGL005C	RNA metabolic process	0.0172576698436488
YDL156W	RNA metabolic process	0.0171275351937556
YPR083W	RNA metabolic process	0.00811775836622245
YIL002W-A	RNA metabolic process	0.0452084885789776
YHR166C	RNA metabolic process	0.00121142314449729
YHL010C	RNA metabolic process	0.0204788216449368
YGL079W	RNA metabolic process	0.00024249903009313
YGL086W	RNA metabolic process	0.0119804111777767
YGL090W	RNA metabolic process	0.000171184366733412
YER137C	RNA metabolic process	0.0138484336574848
YER104W	RNA metabolic process	0.0325715049006092
YDR485C	RNA metabolic process	0.000145311183084401
YDR458C	RNA metabolic process	0.0188145747698518
YDR218C	RNA metabolic process	0.0413354632216465
YDR201W	RNA metabolic process	0.0108832492486002
YDR168W	RNA metabolic process	0.00580667091226386
YDR068W	RNA metabolic process	0.00143102157069245
YCR092C	RNA metabolic process	0.00767559614947286
YCR030C	RNA metabolic process	0.0341643034035262
YBR278W	RNA metabolic process	0.0121403894021042
YBR273C	RNA metabolic process	0.0172576698436488
YPL008W	RNA metabolic process	0.0358732034471408
YOL117W	RNA metabolic process	0.00103788870191844
YNL084C	RNA metabolic process	0.000103878143412565
YNL246W	RNA metabolic process	0.0388525869977002
YNL254C	RNA metabolic process	0.00202192065203352
YNL265C	RNA metabolic process	0.0220335546153992
YMR188C	RNA metabolic process	0.00134570295373013
YML109W	RNA metabolic process	0.00196750572112302
YLR248W	RNA metabolic process	0.0151013410883559
YLR031W	RNA metabolic process	0.00043455738486104
YKR089C	RNA metabolic process	0.00275867774504156
YKL061W	RNA metabolic process	0.0035495067318238
YJR098C	RNA metabolic process	0.00346659757124922
YJR052W	RNA metabolic process	0.00211063028450204
YJL082W	RNA metabolic process	0.00753624312498105
YGR169C-A	RNA metabolic process	0.00383070733662538
YER030W	RNA metabolic process	0.000193508394073599
YBL059C-A	RNA metabolic process	7.48680717262018e-05
YDR318W	RNA metabolic process	0.0139109908735295
YDR314C	RNA metabolic process	0.000864587385368119
YOR212W	RNA metabolic process	0.0220936642914208
YHR156C	RNA metabolic process	0.000336906084860124
YGL098W	RNA metabolic process	0.0204788216449368
YER038C	RNA metabolic process	0.00309079739748975
YDR499W	RNA metabolic process	0.00214860067763452
YPL099C	RNA metabolic process	0.0385582735579967
YOR279C	RNA metabolic process	0.000556807122339662
YMR066W	RNA metabolic process	0.0138484336574848
YLR239C	RNA metabolic process	0.0481922548943574
YNL026W	RNA metabolic process	0.00564345337032591
YNL127W	RNA metabolic process	0.000128269786335987
YLR082C	RNA metabolic process	0.0229283394898753
YHR153C	RNA metabolic process	0.0436293961666835
YGL233W	RNA metabolic process	0.0170936576317507
YGL250W	RNA metabolic process	0.000768980631175611
YER092W	RNA metabolic process	0.033085612896753
YEL012W	RNA metabolic process	0.00206151814848353
YDR498C	RNA metabolic process	0.0171517358715425
YDR383C	RNA metabolic process	0.000336906084860124
YCL052C	RNA metabolic process	0.00853009209681971
YBR223C	RNA metabolic process	0.000479752736173852
YPR173C	RNA metabolic process	0.00183024163106504
YMR117C	RNA metabolic process	0.0387715792388462
YMR102C	RNA metabolic process	0.000878707663071616
YML071C	RNA metabolic process	0.0134126695212349
YLR457C	RNA metabolic process	0.0103761673296552
YLL034C	RNA metabolic process	0.00433654671828573
YKR083C	RNA metabolic process	0.015083326696666
YKL089W	RNA metabolic process	0.0385582735579967
YJR055W	RNA metabolic process	0.00476602545644467
YIR025W	RNA metabolic process	0.0387969657906756
YER030W	RNA phosphodiester bond hydrolysis	0.0216883942217583
YBL059C-A	RNA phosphodiester bond hydrolysis	0.0297743628203815
YMR128W	RNA phosphodiester bond hydrolysis	0.0116575735023727
YGL105W	RNA phosphodiester bond hydrolysis, endonucleolytic	0.0118263465549962
YMR128W	RNA phosphodiester bond hydrolysis, endonucleolytic	0.0139910612815575
YDR022C	RNA processing	0.0167224392913672
YLR336C	RNA processing	0.00459964533164264
YER048C	RNA processing	0.00244438102056754
YGR116W	RNA processing	0.00319480925032946
YGL164C	RNA processing	0.0129851679386348
YGL251C	RNA processing	0.008949599618604
YDR393W	RNA processing	0.0019481395135311
YDL028C	RNA processing	0.0156011897051688
YOR264W	RNA processing	0.0121701282038487
YOR191W	RNA processing	0.00291725788520309
YIL063C	RNA processing	0.0290450753247825
YDL156W	RNA processing	0.00382368050231273
YCR016W	RNA processing	0.00127460534471269
YOR346W	RNA processing	0.0428029475141268
YGL105W	RNA processing	0.0069220325181041
YFL034C-A	RNA processing	0.0244499311580512
YLR432W	RNA processing	0.00855894180924753
YAR002C-A	RNA processing	0.0241324787117865
YDR471W	RNA processing	0.0127148510265758
YPL079W	RNA processing	0.0206591929620503
YLR344W	RNA processing	0.000115318263402434
YIR004W	RNA processing	0.0167224392913672
YIL002W-A	RNA processing	0.00819550378258082
YGR047C	RNA processing	0.00178403571330523
YGL079W	RNA processing	0.0315204595960468
YGL086W	RNA processing	0.0248745338211418
YGL150C	RNA processing	0.0130379445119096
YDR458C	RNA processing	0.0293927827144846
YDR363W-A	RNA processing	0.0138427007998348
YDR356W	RNA processing	0.0381392080012392
YDR201W	RNA processing	0.0192109151717597
YDR168W	RNA processing	0.00285616478518459
YDL065C	RNA processing	0.0488827959873645
YDL149W	RNA processing	0.0343087292083523
YCR092C	RNA processing	0.00496969442705775
YCR030C	RNA processing	0.0432413682755191
YBR278W	RNA processing	0.00704854141413898
YPR025C	RNA processing	0.00416922992413986
YOL043C	RNA processing	0.0225675164312468
YOL117W	RNA processing	0.0383052622932408
YNR007C	RNA processing	0.0248745338211418
YNL254C	RNA processing	0.00448861004556266
YMR091C	RNA processing	0.00195683196710018
YML109W	RNA processing	6.08823570974892e-05
YLR309C	RNA processing	0.0343087292083523
YLR248W	RNA processing	0.0063905007146245
YJR098C	RNA processing	0.00752060018163592
YJR052W	RNA processing	0.000120630269315293
YJL082W	RNA processing	0.0291708239606878
YJL148W	RNA processing	0.033784706340422
YGR169C-A	RNA processing	0.00237873168228295
YER030W	RNA processing	1.06001359801782e-05
YBL059C-A	RNA processing	7.2202555427169e-06
YDR454C	RNA processing	0.00415039634165322
YOR167C	RNA processing	0.011628971132327
YLR367W	RNA processing	0.00135352427285601
YLR325C	RNA processing	0.000102920676676316
YGL098W	RNA processing	0.0241324787117865
YER038C	RNA processing	0.00333778560074638
YDR499W	RNA processing	0.000236591081373399
YDR310C	RNA processing	0.0123001044143729
YPR133C	RNA processing	0.000908512235777631
YOR279C	RNA processing	0.0462776102191403
YMR066W	RNA processing	0.0115977929461238
YLR239C	RNA processing	0.000915306845449412
YKL215C	RNA processing	0.034584055056347
YNL127W	RNA processing	3.89033585375832e-05
YGR005C	RNA processing	0.0462776102191403
YPR173C	RNA processing	0.00688442932328363
YNL136W	RNA processing	0.0374641102042988
YLL034C	RNA processing	0.00866440493266561
YNL196C	RNA processing	0.00250671835881684
YIL018W	RNA processing	0.00103659444686067
YIL133C	RNA processing	0.000503899067088645
YHR203C	RNA processing	0.00527476618582521
YHR183W	RNA processing	0.00105236712472121
YHR010W	RNA processing	0.0205976548906989
YHL001W	RNA processing	0.0129987733503487
YGR085C	RNA processing	0.000787347376476937
YGL147C	RNA processing	0.000249472871505024
YGL256W	RNA processing	0.0151441981155019
YER117W	RNA processing	0.017139587579532
YER091C	RNA processing	0.0412096184357572
YER062C	RNA processing	0.000350395562444368
YEL054C	RNA processing	0.00103659444686067
YDR382W	RNA processing	0.0151441981155019
YDR345C	RNA processing	0.00488002665379724
YDR226W	RNA processing	0.00719440233407893
YDL130W	RNA processing	6.9355983052985e-05
YBR249C	RNA processing	0.036431442412737
YBR191W	RNA processing	0.000337087013697623
YBR084C-A	RNA processing	0.0291708239606878
YBR009C	RNA processing	0.00207665645433532
YBL027W	RNA processing	0.00162707285100289
YPL249C-A	RNA processing	0.0062383013167271
YOL058W	RNA processing	0.000266895897332457
YOL109W	RNA processing	0.000994057896426844
YOL120C	RNA processing	0.0108765631066567
YOL121C	RNA processing	0.00989417045990618
YOL127W	RNA processing	0.0114628302411017
YNL069C	RNA processing	0.028055818452239
YNL134C	RNA processing	0.00139760494569079
YNL178W	RNA processing	0.00153716347275637
YMR242C	RNA processing	0.000287867565240264
YMR142C	RNA processing	0.00272186292342413
YML024W	RNA processing	0.00342859371811933
YML073C	RNA processing	0.000195268513192162
YLR359W	RNA processing	0.00232457307671229
YLR355C	RNA processing	0.00307898751489594
YLR061W	RNA processing	0.0355095109520131
YKL006W	RNA processing	0.0477327724868899
YJR145C	RNA processing	0.00619160025653711
YJR139C	RNA processing	0.00031134577646093
YJL052W	RNA processing	0.00696697435636131
YJL167W	RNA processing	3.50421774624217e-05
YDR026C	RNA splicing	0.0110705291159622
YBR061C	RNA splicing	0.00185204501388753
YKL088W	RNA splicing	0.0272924014525534
YIL107C	RNA splicing	0.0245851850572884
YGL113W	RNA splicing	0.000682829091037023
YER044C-A	RNA splicing	0.0236640703398138
YEL018W	RNA splicing	0.00211931330005708
YDL115C	RNA splicing	0.0452602905071825
YDL161W	RNA splicing	0.0061879816608698
YPR144C	RNA splicing	0.0448583969057716
YOR368W	RNA splicing	0.0384739409319509
YNL084C	RNA splicing	0.00977139242485067
YNL133C	RNA splicing	0.0488112920929178
YNL246W	RNA splicing	0.00198647216732059
YLR309C	RNA splicing	0.0354049611014938
YKL013C	RNA splicing	0.0279373043106626
YKL108W	RNA splicing	0.0358854193513018
YJR053W	RNA splicing	0.00805564663089585
YJL113W	RNA splicing	0.000213786137682933
YJL140W	RNA splicing	0.0373439895174119
YIL097W	RNA splicing	0.0404150573411885
YGR166W	RNA splicing	0.00773538261153041
YDR314C	RNA splicing	0.00272011661269781
YCR093W	RNA splicing	1.41861609295651e-06
YBR257W	RNA splicing	0.0154398981430467
YPL007C	RNA splicing	0.0223400152785496
YOR212W	RNA splicing	0.00113942808555472
YOR124C	RNA splicing	0.00561425381648015
YMR306W	RNA splicing	0.00364103935825489
YJR011C	RNA splicing	0.0136632461915089
YIL126W	RNA splicing	0.0139514247619472
YPL024W	RNA splicing	0.0114873990519833
YHR153C	RNA splicing	0.00805564663089585
YGR056W	RNA splicing	0.00627525879901471
YGL250W	RNA splicing	0.0187280329932025
YER034W	RNA splicing	0.0128876528292106
YEL012W	RNA splicing	0.0154398981430467
YDR494W	RNA splicing	0.00364103935825489
YDR383C	RNA splicing	0.00200433309725828
YDL101C	RNA splicing	0.0123207411315378
YDL107W	RNA splicing	0.0254809184488529
YCR095C	RNA splicing	0.00101098200699052
YCR052W	RNA splicing	0.0358854193513018
YCL032W	RNA splicing	0.00779177595025574
YCL052C	RNA splicing	0.00245836656768286
YBR255W	RNA splicing	0.00118218984016695
YBR050C	RNA splicing	0.0426722485030351
YBL090W	RNA splicing	0.000386046571594527
YPR086W	RNA splicing	0.0311106185248097
YPL201C	RNA splicing	0.0149516818376679
YOR255W	RNA splicing	0.00768810068104309
YOL108C	RNA splicing	0.00558523025326392
YNL328C	RNA splicing	0.0245851850572884
YMR178W	RNA splicing	0.0026370751803641
YMR036C	RNA splicing	0.00805564663089585
YML015C	RNA splicing	0.0236640703398138
YLR383W	RNA splicing	0.0455069247295184
YLR033W	RNA splicing	0.0322057259762099
YKR101W	RNA splicing	0.0264396839684704
YJR049C	RNA splicing	0.0148310446293794
YOL071W	RNA splicing	0.0223400152785496
YDR026C	RNA splicing, via transesterification reactions	0.00456787567879698
YBR061C	RNA splicing, via transesterification reactions	0.00653322515287297
YLR211C	RNA splicing, via transesterification reactions	0.027748180509707
YBR179C	RNA splicing, via transesterification reactions	0.0348801555562379
YGL113W	RNA splicing, via transesterification reactions	0.000607431714413419
YEL018W	RNA splicing, via transesterification reactions	0.0118348841379658
YDL115C	RNA splicing, via transesterification reactions	0.0137922971378129
YDL161W	RNA splicing, via transesterification reactions	0.0184335499519112
YOR123C	RNA splicing, via transesterification reactions	0.0230688010397805
YOL043C	RNA splicing, via transesterification reactions	0.0244448124779319
YNL084C	RNA splicing, via transesterification reactions	0.0411540708880964
YNL133C	RNA splicing, via transesterification reactions	0.021255967606327
YNL246W	RNA splicing, via transesterification reactions	0.00556528427047737
YML109W	RNA splicing, via transesterification reactions	0.0230688010397805
YLR309C	RNA splicing, via transesterification reactions	0.00949882839453812
YJR053W	RNA splicing, via transesterification reactions	0.0187747017020072
YJL113W	RNA splicing, via transesterification reactions	0.000166396383559947
YJL140W	RNA splicing, via transesterification reactions	0.0112530648546223
YDR314C	RNA splicing, via transesterification reactions	0.00909279252217949
YCR093W	RNA splicing, via transesterification reactions	6.02020809603545e-06
YBR257W	RNA splicing, via transesterification reactions	0.0481731251803872
YOR220W	RNA splicing, via transesterification reactions	0.0382740371009845
YOR212W	RNA splicing, via transesterification reactions	0.000819183805690657
YOR124C	RNA splicing, via transesterification reactions	0.00377219357415189
YMR306W	RNA splicing, via transesterification reactions	0.0185520228724035
YJR011C	RNA splicing, via transesterification reactions	0.029628160034908
YIL126W	RNA splicing, via transesterification reactions	0.0363401692189574
YPL024W	RNA splicing, via transesterification reactions	0.0255761073745504
YHR153C	RNA splicing, via transesterification reactions	0.00455319247805025
YGR056W	RNA splicing, via transesterification reactions	0.00357106581594039
YER034W	RNA splicing, via transesterification reactions	0.0282610309229898
YEL012W	RNA splicing, via transesterification reactions	0.0481731251803872
YDR494W	RNA splicing, via transesterification reactions	0.0185520228724035
YDR383C	RNA splicing, via transesterification reactions	0.00698962452630365
YDL101C	RNA splicing, via transesterification reactions	0.0327885995940149
YDL107W	RNA splicing, via transesterification reactions	0.0189393701901344
YCR095C	RNA splicing, via transesterification reactions	0.00307844847731161
YCR052W	RNA splicing, via transesterification reactions	0.00865250091100745
YCL032W	RNA splicing, via transesterification reactions	0.00609226592866762
YCL052C	RNA splicing, via transesterification reactions	0.00145077689825121
YBR255W	RNA splicing, via transesterification reactions	0.00732935163585423
YBR050C	RNA splicing, via transesterification reactions	0.0311329390975652
YBL090W	RNA splicing, via transesterification reactions	0.000291919367538125
YPR152C	RNA splicing, via transesterification reactions	0.0294819780418601
YPL201C	RNA splicing, via transesterification reactions	0.0160348190584634
YOR255W	RNA splicing, via transesterification reactions	0.00865250091100745
YOL108C	RNA splicing, via transesterification reactions	0.0262304459784417
YMR178W	RNA splicing, via transesterification reactions	0.0015530404445274
YMR036C	RNA splicing, via transesterification reactions	0.0187747017020072
YLR033W	RNA splicing, via transesterification reactions	0.0237640615626734
YJR049C	RNA splicing, via transesterification reactions	0.0382740371009845
YDR026C	RNA splicing, via transesterification reactions with bulged adenosine as nucleophile	0.00325517167690329
YBR061C	RNA splicing, via transesterification reactions with bulged adenosine as nucleophile	0.0164265417136845
YLR211C	RNA splicing, via transesterification reactions with bulged adenosine as nucleophile	0.0192819104126657
YBR179C	RNA splicing, via transesterification reactions with bulged adenosine as nucleophile	0.0233686554449667
YGR047C	RNA splicing, via transesterification reactions with bulged adenosine as nucleophile	0.0488249220479277
YGL113W	RNA splicing, via transesterification reactions with bulged adenosine as nucleophile	0.00191689633193244
YEL018W	RNA splicing, via transesterification reactions with bulged adenosine as nucleophile	0.0352407821403404
YDL115C	RNA splicing, via transesterification reactions with bulged adenosine as nucleophile	0.0086782326385917
YDL149W	RNA splicing, via transesterification reactions with bulged adenosine as nucleophile	0.0333977658990446
YOR123C	RNA splicing, via transesterification reactions with bulged adenosine as nucleophile	0.0152551302597972
YOL043C	RNA splicing, via transesterification reactions with bulged adenosine as nucleophile	0.0155123129659602
YNL084C	RNA splicing, via transesterification reactions with bulged adenosine as nucleophile	0.0244796415477304
YNL133C	RNA splicing, via transesterification reactions with bulged adenosine as nucleophile	0.0154118057264015
YNL246W	RNA splicing, via transesterification reactions with bulged adenosine as nucleophile	0.0127746258012728
YML109W	RNA splicing, via transesterification reactions with bulged adenosine as nucleophile	0.0152551302597972
YLR309C	RNA splicing, via transesterification reactions with bulged adenosine as nucleophile	0.00565037436935763
YJR053W	RNA splicing, via transesterification reactions with bulged adenosine as nucleophile	0.0384387243924115
YJL113W	RNA splicing, via transesterification reactions with bulged adenosine as nucleophile	0.000520521725253372
YJL140W	RNA splicing, via transesterification reactions with bulged adenosine as nucleophile	0.00703661228606112
YDR314C	RNA splicing, via transesterification reactions with bulged adenosine as nucleophile	0.00476602545644467
YCR093W	RNA splicing, via transesterification reactions with bulged adenosine as nucleophile	0.000136058759705909
YOR220W	RNA splicing, via transesterification reactions with bulged adenosine as nucleophile	0.0210540157537639
YOR212W	RNA splicing, via transesterification reactions with bulged adenosine as nucleophile	0.00221812626173031
YOR124C	RNA splicing, via transesterification reactions with bulged adenosine as nucleophile	0.0089905376876129
YMR306W	RNA splicing, via transesterification reactions with bulged adenosine as nucleophile	0.01075720719978
YNL127W	RNA splicing, via transesterification reactions with bulged adenosine as nucleophile	0.0377448306519985
YHR153C	RNA splicing, via transesterification reactions with bulged adenosine as nucleophile	0.00967365379991468
YGR056W	RNA splicing, via transesterification reactions with bulged adenosine as nucleophile	0.00773858186681045
YGL250W	RNA splicing, via transesterification reactions with bulged adenosine as nucleophile	0.0327181265967417
YEL012W	RNA splicing, via transesterification reactions with bulged adenosine as nucleophile	0.027787491509543
YDR494W	RNA splicing, via transesterification reactions with bulged adenosine as nucleophile	0.01075720719978
YDR383C	RNA splicing, via transesterification reactions with bulged adenosine as nucleophile	0.00362953263220943
YDL107W	RNA splicing, via transesterification reactions with bulged adenosine as nucleophile	0.042627695737641
YCR095C	RNA splicing, via transesterification reactions with bulged adenosine as nucleophile	0.00748746011247112
YCR052W	RNA splicing, via transesterification reactions with bulged adenosine as nucleophile	0.0267668916600547
YCL032W	RNA splicing, via transesterification reactions with bulged adenosine as nucleophile	0.00316048471810225
YCL052C	RNA splicing, via transesterification reactions with bulged adenosine as nucleophile	0.00334739004191121
YBR050C	RNA splicing, via transesterification reactions with bulged adenosine as nucleophile	0.0169718580033375
YBL090W	RNA splicing, via transesterification reactions with bulged adenosine as nucleophile	0.000136058759705909
YPL201C	RNA splicing, via transesterification reactions with bulged adenosine as nucleophile	0.00927041306031553
YOR255W	RNA splicing, via transesterification reactions with bulged adenosine as nucleophile	0.0267668916600547
YMR178W	RNA splicing, via transesterification reactions with bulged adenosine as nucleophile	0.000717865815018803
YMR036C	RNA splicing, via transesterification reactions with bulged adenosine as nucleophile	0.0384387243924115
YLL034C	RNA splicing, via transesterification reactions with bulged adenosine as nucleophile	0.0313840054228526
YGR155W	RNA transport	0.0439714252337141
YMR194W	RNA transport	0.0135347883254
YGR185C	RNA transport	0.0023119622830086
YIL018W	RNA transport	0.00125964948378549
YIL133C	RNA transport	0.00227384485903197
YHR183W	RNA transport	0.00356621472568276
YHR092C	RNA transport	0.000704854717728159
YHR010W	RNA transport	0.0185611989449325
YGR085C	RNA transport	0.00491637788482131
YGL147C	RNA transport	0.0278004848630636
YGL256W	RNA transport	0.0133159679059357
YFL014W	RNA transport	0.00320269293213035
YER102W	RNA transport	0.0148577843106797
YER091C	RNA transport	0.0284234482334925
YEL054C	RNA transport	0.00125964948378549
YDR453C	RNA transport	0.00686900912559607
YDL137W	RNA transport	0.0167068949881435
YDL192W	RNA transport	0.00127139551679057
YBR249C	RNA transport	0.0250542787795687
YBR189W	RNA transport	0.0434377836540341
YBR181C	RNA transport	0.037150921999543
YBR009C	RNA transport	0.00444521634493032
YBL027W	RNA transport	0.0039453828963828
YBL072C	RNA transport	0.0214380311733595
YPR035W	RNA transport	0.0125673008915212
YPL081W	RNA transport	0.0219535888759479
YPL249C-A	RNA transport	0.0193579679894215
YOR369C	RNA transport	0.0341458525914229
YOL127W	RNA transport	0.0174445513080784
YMR242C	RNA transport	0.0292793902300454
YML063W	RNA transport	0.0174463396397137
YLR061W	RNA transport	0.0341458525914229
YKL006W	RNA transport	0.0192019290060846
YJR145C	RNA transport	0.0324604117309917
YJR009C	RNA transport	0.0148577843106797
YJL052W	RNA transport	0.0341458525914229
YAL005C	RNA transport	0.0125673008915212
YHR214C-C	RNA-dependent DNA replication	1.41041361543643e-304
YGR161C-C	RNA-dependent DNA replication	1.41041361543643e-304
YGR161W-A	RNA-dependent DNA replication	1.41041361543643e-304
YGR038C-A	RNA-dependent DNA replication	1.41041361543643e-304
YGR027W-A	RNA-dependent DNA replication	1.41041361543643e-304
YFL002W-B	RNA-dependent DNA replication	1.41041361543643e-304
YER159C-A	RNA-dependent DNA replication	1.41041361543643e-304
YER137C-A	RNA-dependent DNA replication	1.41041361543643e-304
YDR365W-A	RNA-dependent DNA replication	1.41041361543643e-304
YDR316W-A	RNA-dependent DNA replication	1.41041361543643e-304
YDR261C-C	RNA-dependent DNA replication	1.41041361543643e-304
YDR261W-A	RNA-dependent DNA replication	1.41041361543643e-304
YDR210C-C	RNA-dependent DNA replication	1.41041361543643e-304
YDR210W-A	RNA-dependent DNA replication	1.41041361543643e-304
YDR170W-A	RNA-dependent DNA replication	1.41041361543643e-304
YDR098C-A	RNA-dependent DNA replication	1.41041361543643e-304
YDR034C-C	RNA-dependent DNA replication	1.41041361543643e-304
YCL020W	RNA-dependent DNA replication	1.41041361543643e-304
YBR012W-A	RNA-dependent DNA replication	1.41041361543643e-304
YBL005W-A	RNA-dependent DNA replication	1.41041361543643e-304
YBL100W-A	RNA-dependent DNA replication	1.41041361543643e-304
YPR158C-C	RNA-dependent DNA replication	1.41041361543643e-304
YPR158W-A	RNA-dependent DNA replication	1.41041361543643e-304
YPR137C-A	RNA-dependent DNA replication	1.41041361543643e-304
YPL257W-A	RNA-dependent DNA replication	1.41041361543643e-304
YOR343W-A	RNA-dependent DNA replication	1.41041361543643e-304
YOR192C-A	RNA-dependent DNA replication	1.41041361543643e-304
YOR142W-A	RNA-dependent DNA replication	1.41041361543643e-304
YOL103W-A	RNA-dependent DNA replication	1.41041361543643e-304
YNL054W-A	RNA-dependent DNA replication	1.41041361543643e-304
YNL284C-A	RNA-dependent DNA replication	1.41041361543643e-304
YMR051C	RNA-dependent DNA replication	1.41041361543643e-304
YMR046C	RNA-dependent DNA replication	1.41041361543643e-304
YML040W	RNA-dependent DNA replication	1.41041361543643e-304
YML045W-A	RNA-dependent DNA replication	1.41041361543643e-304
YLR410W-A	RNA-dependent DNA replication	1.41041361543643e-304
YLR256W-A	RNA-dependent DNA replication	1.41041361543643e-304
YLR227W-A	RNA-dependent DNA replication	1.41041361543643e-304
YLR157C-A	RNA-dependent DNA replication	1.41041361543643e-304
YJR028W	RNA-dependent DNA replication	1.41041361543643e-304
YJR026W	RNA-dependent DNA replication	1.41041361543643e-304
YAR010C	RNA-dependent DNA replication	1.41041361543643e-304
YFR024C-A	acetate biosynthetic process	0.0261497564959358
YCR010C	acetate biosynthetic process	0.0124883107812928
YDR002W	acetate biosynthetic process	0.0433418476727754
YIL075C	actin cortical patch localization	0.0140147259548965
YMR061W	adaptation of signaling pathway	0.0120967622283171
YKL119C	adaptation of signaling pathway	0.0102602243837472
YMR061W	adaptation of signaling pathway by response to pheromone involved in conjugation with cellular fusion	0.0120967622283171
YKL119C	adaptation of signaling pathway by response to pheromone involved in conjugation with cellular fusion	0.0102602243837472
YPR127W	aldehyde biosynthetic process	0.0444259413720908
YGR019W	alpha-amino acid biosynthetic process	0.0014885462055275
YMR230W	alpha-amino acid biosynthetic process	0.00162063191267029
YNL064C	alpha-amino acid biosynthetic process	0.00258436439257941
YJR007W	alpha-amino acid biosynthetic process	0.00681755335869098
YGL055W	alpha-amino acid biosynthetic process	0.0131352309011808
YDR050C	alpha-amino acid biosynthetic process	0.0184144056675083
YCR102C	alpha-amino acid biosynthetic process	0.00658109887088887
YBR025C	alpha-amino acid biosynthetic process	0.0266554411561596
YPL028W	alpha-amino acid biosynthetic process	0.00363336005498297
YPL218W	alpha-amino acid biosynthetic process	0.0379421668767221
YNL160W	alpha-amino acid biosynthetic process	0.0128724716494518
YMR307W	alpha-amino acid biosynthetic process	0.0139643578139797
YMR015C	alpha-amino acid biosynthetic process	0.0129810312658274
YLR264W	alpha-amino acid biosynthetic process	0.0200363475837313
YKR094C	alpha-amino acid biosynthetic process	0.0039345130221579
YJR121W	alpha-amino acid biosynthetic process	0.00368339147228173
YJL191W	alpha-amino acid biosynthetic process	0.0403265661746267
YGR019W	alpha-amino acid metabolic process	0.00128970126339109
YBR145W	alpha-amino acid metabolic process	0.0160955933171974
YMR230W	alpha-amino acid metabolic process	0.00337636757620089
YDR037W	alpha-amino acid metabolic process	0.0271213077136411
YNL064C	alpha-amino acid metabolic process	0.00566080144741573
YJR007W	alpha-amino acid metabolic process	0.00471949639754292
YPR041W	alpha-amino acid metabolic process	0.0295964501356906
YGL055W	alpha-amino acid metabolic process	0.0327885995940149
YFL045C	alpha-amino acid metabolic process	0.0399527425541936
YER036C	alpha-amino acid metabolic process	0.0270360967828657
YDR050C	alpha-amino acid metabolic process	0.00886917009920909
YCR102C	alpha-amino acid metabolic process	0.0310633647472123
YBR301W	alpha-amino acid metabolic process	0.0389621669187042
YBR025C	alpha-amino acid metabolic process	0.00925447521715816
YBR011C	alpha-amino acid metabolic process	0.0397740321548113
YBL002W	alpha-amino acid metabolic process	0.0353681300617019
YPR074C	alpha-amino acid metabolic process	0.00512637651371693
YPL028W	alpha-amino acid metabolic process	0.00302052321216365
YPL218W	alpha-amino acid metabolic process	0.0321948962932579
YNL160W	alpha-amino acid metabolic process	0.00128098337765498
YMR307W	alpha-amino acid metabolic process	0.0248627172876074
YMR116C	alpha-amino acid metabolic process	0.0233928048549567
YLR037C	alpha-amino acid metabolic process	0.0483365905957354
YLL025W	alpha-amino acid metabolic process	0.0161351022565277
YKR094C	alpha-amino acid metabolic process	0.00331185519949137
YKR059W	alpha-amino acid metabolic process	0.0278689385107995
YKL224C	alpha-amino acid metabolic process	0.0344121709081167
YJR121W	alpha-amino acid metabolic process	0.00838157666078701
YJL191W	alpha-amino acid metabolic process	0.0345310387380263
YGR254W	amino acid catabolic process to alcohol via Ehrlich pathway	0.012007707740421
YGL261C	amino acid catabolic process to alcohol via Ehrlich pathway	0.00763187744194941
YER043C	amino acid catabolic process to alcohol via Ehrlich pathway	0.00763187744194941
YDL244W	amino acid catabolic process to alcohol via Ehrlich pathway	0.0107264733488593
YCL018W	amino acid catabolic process to alcohol via Ehrlich pathway	0.0299110843140726
YBR078W	amino acid catabolic process to alcohol via Ehrlich pathway	0.030907569028026
YPL198W	amino acid catabolic process to alcohol via Ehrlich pathway	0.00601124726005501
YOL161C	amino acid catabolic process to alcohol via Ehrlich pathway	0.0104735364401532
YNL067W	amino acid catabolic process to alcohol via Ehrlich pathway	0.0107264733488593
YMR325W	amino acid catabolic process to alcohol via Ehrlich pathway	0.00976282633283523
YLR167W	amino acid catabolic process to alcohol via Ehrlich pathway	0.0065272746190589
YLL064C	amino acid catabolic process to alcohol via Ehrlich pathway	0.0114703361708637
YJR156C	amino acid catabolic process to alcohol via Ehrlich pathway	0.008025609448763
YAL038W	amino acid catabolic process to alcohol via Ehrlich pathway	0.00865626866301748
YGR254W	amino acid catabolic process via Ehrlich pathway	0.0199718024935263
YGL261C	amino acid catabolic process via Ehrlich pathway	0.0127122505285222
YER043C	amino acid catabolic process via Ehrlich pathway	0.0127122505285222
YDL244W	amino acid catabolic process via Ehrlich pathway	0.0178355733504598
YCL018W	amino acid catabolic process via Ehrlich pathway	0.043477165116626
YBR078W	amino acid catabolic process via Ehrlich pathway	0.0448007676528786
YPL198W	amino acid catabolic process via Ehrlich pathway	0.0101098756890936
YOL161C	amino acid catabolic process via Ehrlich pathway	0.0174400542396262
YNL067W	amino acid catabolic process via Ehrlich pathway	0.0178355733504598
YMR325W	amino acid catabolic process via Ehrlich pathway	0.0162590540464921
YLR167W	amino acid catabolic process via Ehrlich pathway	0.0109394385222558
YLL064C	amino acid catabolic process via Ehrlich pathway	0.0191096385990364
YJR156C	amino acid catabolic process via Ehrlich pathway	0.0133813139096197
YAL038W	amino acid catabolic process via Ehrlich pathway	0.0144107308913109
YPR041W	aspartate family amino acid metabolic process	0.0246121204193426
YPR074C	aspartate family amino acid metabolic process	0.0465448101181652
YNL160W	aspartate family amino acid metabolic process	0.0491182123510724
YOR276W	assembly of large subunit precursor of preribosome	0.0334111496811025
YNL010W	biosynthetic process	7.44224233587717e-08
YML085C	biosynthetic process	2.01853925184847e-07
YGR020C	biosynthetic process	8.87812634761749e-11
YGR019W	biosynthetic process	6.43840840126174e-09
YGL039W	biosynthetic process	0.00166112044540782
YDR086C	biosynthetic process	1.78747588348329e-11
YDL185W	biosynthetic process	5.86054552855078e-05
YBR093C	biosynthetic process	0.00158158262764574
YPL004C	biosynthetic process	0.0222676532714505
YOR310C	biosynthetic process	1.41041361543643e-304
YMR315W	biosynthetic process	6.35452837869733e-06
YJR104C	biosynthetic process	2.47045475153226e-06
YJL034W	biosynthetic process	0.000326133037039612
YAR002C-A	biosynthetic process	1.41041361543643e-304
YOR020C	biosynthetic process	0.00188005413778506
YHR179W	biosynthetic process	9.90157759016061e-08
YGR240C	biosynthetic process	4.22236549825652e-06
YGR138C	biosynthetic process	2.92242034099614e-09
YDR533C	biosynthetic process	1.52880528721904e-08
YDR454C	biosynthetic process	1.41041361543643e-304
YOR198C	biosynthetic process	6.64293760452885e-09
YNL064C	biosynthetic process	1.41041361543643e-304
YJL080C	biosynthetic process	1.98907557091843e-12
YML070W	biosynthetic process	2.12921265432789e-08
YIR041W	biosynthetic process	1.41041361543643e-304
YIL176C	biosynthetic process	2.92003391499689e-08
YHR193C	biosynthetic process	1.41041361543643e-304
YHR183W	biosynthetic process	1.41041361543643e-304
YHR092C	biosynthetic process	1.41041361543643e-304
YHL046C	biosynthetic process	6.55962671244521e-05
YGR294W	biosynthetic process	1.41041361543643e-304
YGR285C	biosynthetic process	1.41041361543643e-304
YGR282C	biosynthetic process	5.91354101001176e-11
YGL253W	biosynthetic process	1.41041361543643e-304
YGL258W	biosynthetic process	1.13254016226933e-09
YGL261C	biosynthetic process	1.41041361543643e-304
YFR053C	biosynthetic process	1.41041361543643e-304
YFL014W	biosynthetic process	1.41041361543643e-304
YFL020C	biosynthetic process	6.76636670428218e-06
YFL039C	biosynthetic process	1.41041361543643e-304
YER165W	biosynthetic process	3.60983482987698e-08
YER011W	biosynthetic process	1.41041361543643e-304
YEL024W	biosynthetic process	6.64293760452885e-09
YEL026W	biosynthetic process	1.41041361543643e-304
YEL027W	biosynthetic process	1.41041361543643e-304
YEL047C	biosynthetic process	1.41041361543643e-304
YEL049W	biosynthetic process	3.31021926862124e-07
YDR542W	biosynthetic process	2.86810045824932e-10
YDR453C	biosynthetic process	1.41041361543643e-304
YDR353W	biosynthetic process	1.41041361543643e-304
YDR345C	biosynthetic process	1.41041361543643e-304
YDR343C	biosynthetic process	2.17864888978506e-10
YDR342C	biosynthetic process	1.41041361543643e-304
YDR225W	biosynthetic process	1.41041361543643e-304
YDR224C	biosynthetic process	1.41041361543643e-304
YDR155C	biosynthetic process	1.98544801351628e-09
YDR134C	biosynthetic process	3.75948653077949e-05
YDR033W	biosynthetic process	1.41041361543643e-304
YDR032C	biosynthetic process	6.75426466650905e-07
YDL014W	biosynthetic process	1.41041361543643e-304
YDL022W	biosynthetic process	1.41041361543643e-304
YDL137W	biosynthetic process	1.33921901025809e-12
YDL192W	biosynthetic process	1.41041361543643e-304
YCR104W	biosynthetic process	1.41041361543643e-304
YCR024C-A	biosynthetic process	0.00462645077740394
YBR301W	biosynthetic process	1.41041361543643e-304
YBR106W	biosynthetic process	0.00757207017089245
YBR078W	biosynthetic process	0.0449393349978674
YBR054W	biosynthetic process	0.00198076558097975
YBR025C	biosynthetic process	1.41041361543643e-304
YBR011C	biosynthetic process	7.82517118265265e-10
YBR009C	biosynthetic process	1.41041361543643e-304
YBL002W	biosynthetic process	1.10076305603659e-07
YBL003C	biosynthetic process	1.41041361543643e-304
YBL030C	biosynthetic process	1.32140069469024e-08
YPR074C	biosynthetic process	6.35452837869733e-06
YPL106C	biosynthetic process	1.41041361543643e-304
YPL218W	biosynthetic process	1.41041361543643e-304
YPL240C	biosynthetic process	1.41041361543643e-304
YOR387C	biosynthetic process	8.18676505108671e-08
YOR122C	biosynthetic process	1.41041361543643e-304
YOR010C	biosynthetic process	0.00633368847401124
YOL109W	biosynthetic process	1.41041361543643e-304
YOL161C	biosynthetic process	1.41041361543643e-304
YNR076W	biosynthetic process	1.41041361543643e-304
YNL030W	biosynthetic process	1.41041361543643e-304
YNL112W	biosynthetic process	1.41041361543643e-304
YNL134C	biosynthetic process	1.41041361543643e-304
YNL135C	biosynthetic process	2.19515407192334e-10
YNL160W	biosynthetic process	0.000216405861252111
YMR325W	biosynthetic process	3.88487158178932e-12
YMR307W	biosynthetic process	2.64143464805673e-10
YMR186W	biosynthetic process	1.41041361543643e-304
YMR116C	biosynthetic process	1.41041361543643e-304
YMR011W	biosynthetic process	1.41041361543643e-304
YML028W	biosynthetic process	4.51822442129594e-12
YML123C	biosynthetic process	1.41041361543643e-304
YLR461W	biosynthetic process	2.21842858482069e-08
YLR354C	biosynthetic process	1.41041361543643e-304
YLR293C	biosynthetic process	1.41041361543643e-304
YLR259C	biosynthetic process	1.61285062232409e-11
YLR109W	biosynthetic process	1.41041361543643e-304
YLR058C	biosynthetic process	0.0043338876398467
YLR037C	biosynthetic process	1.41041361543643e-304
YLL024C	biosynthetic process	1.41041361543643e-304
YLL025W	biosynthetic process	1.43257595307844e-11
YLL064C	biosynthetic process	1.41041361543643e-304
YKL096W	biosynthetic process	2.32344048869534e-11
YKL163W	biosynthetic process	5.26097581676219e-06
YKL164C	biosynthetic process	1.41041361543643e-304
YKL224C	biosynthetic process	1.41041361543643e-304
YJR045C	biosynthetic process	7.95367212330374e-09
YJL158C	biosynthetic process	0.000953472664182544
YJL223C	biosynthetic process	6.33636867325873e-09
YAR020C	biosynthetic process	0.000231292166655989
YAL038W	biosynthetic process	1.41041361543643e-304
YAL068C	biosynthetic process	2.23700029762377e-08
YMR315W	carbohydrate biosynthetic process	0.0112530648546223
YMR121C	carbohydrate biosynthetic process	0.000359349365007218
YDR037W	carbohydrate biosynthetic process	0.0135826694917336
YIR041W	carbohydrate biosynthetic process	0.00188367825458232
YIL176C	carbohydrate biosynthetic process	0.00550704086195127
YHL033C	carbohydrate biosynthetic process	0.0262000288449056
YGR294W	carbohydrate biosynthetic process	0.00198946323351406
YGL123W	carbohydrate biosynthetic process	0.00499992485495987
YGL253W	carbohydrate biosynthetic process	0.0221377417614456
YGL261C	carbohydrate biosynthetic process	0.00879717215934033
YFR031C-A	carbohydrate biosynthetic process	0.00524019788564264
YFL039C	carbohydrate biosynthetic process	0.0039068582794464
YFL058W	carbohydrate biosynthetic process	0.00233738723717628
YER043C	carbohydrate biosynthetic process	0.00150993536800712
YEL047C	carbohydrate biosynthetic process	0.00171966012339941
YEL049W	carbohydrate biosynthetic process	0.0246434250866847
YDR542W	carbohydrate biosynthetic process	0.00418540847565454
YDR502C	carbohydrate biosynthetic process	0.00494197990005649
YDR385W	carbohydrate biosynthetic process	0.00728312933788108
YDR158W	carbohydrate biosynthetic process	0.00353307748993853
YDR134C	carbohydrate biosynthetic process	0.0478040454365535
YDR064W	carbohydrate biosynthetic process	0.00728312933788108
YDR032C	carbohydrate biosynthetic process	0.0165862812516576
YDL022W	carbohydrate biosynthetic process	0.00664320175701527
YDL131W	carbohydrate biosynthetic process	0.0320225961394035
YDL229W	carbohydrate biosynthetic process	0.00288018936684536
YDL244W	carbohydrate biosynthetic process	0.0170362898251214
YCR104W	carbohydrate biosynthetic process	0.00453739274631897
YBR301W	carbohydrate biosynthetic process	0.00335824545116446
YBR118W	carbohydrate biosynthetic process	0.00664320175701527
YBR106W	carbohydrate biosynthetic process	0.0212409772198799
YBR025C	carbohydrate biosynthetic process	0.00106813048536048
YBR011C	carbohydrate biosynthetic process	0.00314355334384094
YBR010W	carbohydrate biosynthetic process	0.00695841561896352
YBL002W	carbohydrate biosynthetic process	0.00684930028089202
YBL087C	carbohydrate biosynthetic process	0.00576282635114626
YPR102C	carbohydrate biosynthetic process	0.00873076728629668
YPR080W	carbohydrate biosynthetic process	0.00108914357804344
YPR074C	carbohydrate biosynthetic process	0.0112530648546223
YPL028W	carbohydrate biosynthetic process	0.000151109980632998
YPL106C	carbohydrate biosynthetic process	0.00198946323351406
YPL131W	carbohydrate biosynthetic process	0.00664320175701527
YPL198W	carbohydrate biosynthetic process	0.00550704086195127
YPL220W	carbohydrate biosynthetic process	0.0162830925586663
YOR133W	carbohydrate biosynthetic process	0.00695841561896352
YOL039W	carbohydrate biosynthetic process	0.0041072824680651
YOL040C	carbohydrate biosynthetic process	0.0170362898251214
YOL161C	carbohydrate biosynthetic process	0.00303195269398987
YNR076W	carbohydrate biosynthetic process	0.00604235629493354
YNL030W	carbohydrate biosynthetic process	0.00695841561896352
YNL067W	carbohydrate biosynthetic process	0.0170362898251214
YNL160W	carbohydrate biosynthetic process	0.0119696298252724
YNL209W	carbohydrate biosynthetic process	0.00695841561896352
YNL332W	carbohydrate biosynthetic process	0.00233738723717628
YMR325W	carbohydrate biosynthetic process	0.0141783209317515
YMR303C	carbohydrate biosynthetic process	0.0162830925586663
YMR116C	carbohydrate biosynthetic process	0.00221961499737054
YML123C	carbohydrate biosynthetic process	0.0320880424439264
YLR461W	carbohydrate biosynthetic process	0.00879717215934033
YLR354C	carbohydrate biosynthetic process	0.00221961499737054
YLR340W	carbohydrate biosynthetic process	0.0360415191233001
YLR333C	carbohydrate biosynthetic process	0.00335824545116446
YLR167W	carbohydrate biosynthetic process	0.00106813048536048
YLR134W	carbohydrate biosynthetic process	0.00288018936684536
YLR109W	carbohydrate biosynthetic process	0.00319204858288693
YLR044C	carbohydrate biosynthetic process	0.00836975370776484
YLR037C	carbohydrate biosynthetic process	0.00159818097117196
YLR029C	carbohydrate biosynthetic process	0.00171966012339941
YLL024C	carbohydrate biosynthetic process	0.00140882130938625
YLL025W	carbohydrate biosynthetic process	0.00395416089318592
YLL064C	carbohydrate biosynthetic process	0.00371741853559785
YKR094C	carbohydrate biosynthetic process	0.000163170830370713
YKR059W	carbohydrate biosynthetic process	0.00234052604278225
YKL056C	carbohydrate biosynthetic process	0.00524019788564264
YKL224C	carbohydrate biosynthetic process	0.00303195269398987
YJR156C	carbohydrate biosynthetic process	0.00970684565915882
YJR047C	carbohydrate biosynthetic process	0.000879032090204385
YJL177W	carbohydrate biosynthetic process	0.0212020413796821
YJL190C	carbohydrate biosynthetic process	0.00171966012339941
YJL223C	carbohydrate biosynthetic process	0.00521882749609867
YAL038W	carbohydrate biosynthetic process	0.00198946323351406
YAL068C	carbohydrate biosynthetic process	0.00468150101088772
YDL191W	carbohydrate catabolic process	0.00332696413977202
YMR315W	carbohydrate catabolic process	4.01234169540281e-05
YMR121C	carbohydrate catabolic process	2.38649722275753e-06
YDR037W	carbohydrate catabolic process	0.000420768368524824
YOR335C	carbohydrate catabolic process	0.0143759126102464
YNL037C	carbohydrate catabolic process	0.02026450049795
YLR304C	carbohydrate catabolic process	0.000382728650746547
YPR041W	carbohydrate catabolic process	0.034811738991527
YIR041W	carbohydrate catabolic process	2.44917146380165e-05
YIL053W	carbohydrate catabolic process	0.000437113421433605
YIL176C	carbohydrate catabolic process	8.43195094628474e-06
YHR128W	carbohydrate catabolic process	0.00190205888442055
YHR068W	carbohydrate catabolic process	0.00672680366037969
YHL033C	carbohydrate catabolic process	0.00059670002317671
YHL046C	carbohydrate catabolic process	0.000125469181177526
YGR294W	carbohydrate catabolic process	2.64357777164645e-05
YGR285C	carbohydrate catabolic process	0.017784239330144
YGR282C	carbohydrate catabolic process	0.00021715368845428
YGR214W	carbohydrate catabolic process	0.000552142607481145
YGR209C	carbohydrate catabolic process	0.000271006813693373
YGR148C	carbohydrate catabolic process	0.0126403996741131
YGR144W	carbohydrate catabolic process	0.0204409470845738
YGR086C	carbohydrate catabolic process	0.0245851850572884
YGR034W	carbohydrate catabolic process	0.0261727335290593
YGR027C	carbohydrate catabolic process	0.000999925405886253
YGL030W	carbohydrate catabolic process	0.000999925405886253
YGL055W	carbohydrate catabolic process	0.0017825225305842
YGL076C	carbohydrate catabolic process	0.0109077045679694
YGL103W	carbohydrate catabolic process	0.000515189806447926
YGL123W	carbohydrate catabolic process	0.000561583422422421
YGL261C	carbohydrate catabolic process	1.78703321622174e-05
YFR031C-A	carbohydrate catabolic process	0.00059670002317671
YFL020C	carbohydrate catabolic process	7.63349152608801e-05
YFL039C	carbohydrate catabolic process	1.05439596451158e-05
YFL045C	carbohydrate catabolic process	2.04105089736754e-06
YFL058W	carbohydrate catabolic process	3.32764955962123e-05
YER043C	carbohydrate catabolic process	2.43794717086349e-06
YER036C	carbohydrate catabolic process	0.000796096237500138
YEL026W	carbohydrate catabolic process	0.0161794021397238
YEL027W	carbohydrate catabolic process	0.00632633933076849
YEL034W	carbohydrate catabolic process	0.00632633933076849
YEL047C	carbohydrate catabolic process	0.000228223035140676
YEL049W	carbohydrate catabolic process	4.39297350084715e-05
YDR542W	carbohydrate catabolic process	5.45991134665013e-06
YDR524C-B	carbohydrate catabolic process	0.0263989027513011
YDR502C	carbohydrate catabolic process	7.10383346698986e-06
YDR385W	carbohydrate catabolic process	2.74830816060348e-05
YDR382W	carbohydrate catabolic process	0.0139758535080581
YDR225W	carbohydrate catabolic process	0.0161794021397238
YDR224C	carbohydrate catabolic process	0.0374851254929823
YDR158W	carbohydrate catabolic process	9.03291153458251e-06
YDR155C	carbohydrate catabolic process	0.000589793428244681
YDR134C	carbohydrate catabolic process	7.5187707309832e-06
YDR064W	carbohydrate catabolic process	0.000910312370646668
YDR044W	carbohydrate catabolic process	0.000542226702768088
YDR032C	carbohydrate catabolic process	2.25151064930563e-05
YDR012W	carbohydrate catabolic process	0.0185716878374832
YDL022W	carbohydrate catabolic process	2.38860717274014e-05
YDL055C	carbohydrate catabolic process	0.028832060938047
YDL084W	carbohydrate catabolic process	7.0149096471001e-05
YDL131W	carbohydrate catabolic process	0.000215312624948828
YDL229W	carbohydrate catabolic process	4.47918879159801e-05
YDL244W	carbohydrate catabolic process	5.1777711939302e-05
YCR104W	carbohydrate catabolic process	1.32602552623863e-05
YCR053W	carbohydrate catabolic process	0.0139006444320398
YCR031C	carbohydrate catabolic process	0.0213960364359294
YCL018W	carbohydrate catabolic process	0.000220866889720619
YBR301W	carbohydrate catabolic process	8.34546352712141e-06
YBR118W	carbohydrate catabolic process	2.38860717274014e-05
YBR106W	carbohydrate catabolic process	4.54522714407009e-05
YBR078W	carbohydrate catabolic process	0.00024249903009313
YBR067C	carbohydrate catabolic process	0.00868411565751703
YBR031W	carbohydrate catabolic process	0.00253901868082047
YBR025C	carbohydrate catabolic process	1.08837432939501e-05
YBR011C	carbohydrate catabolic process	3.4684771601585e-06
YBR010W	carbohydrate catabolic process	2.56076657868371e-05
YBL002W	carbohydrate catabolic process	5.09472044775506e-06
YBL030C	carbohydrate catabolic process	0.000480632155028778
YBL072C	carbohydrate catabolic process	0.0213960364359294
YBL087C	carbohydrate catabolic process	1.92172744507109e-05
YBL092W	carbohydrate catabolic process	0.000652797301217799
YPR102C	carbohydrate catabolic process	0.00114595961515785
YPR080W	carbohydrate catabolic process	2.06799774102946e-05
YPL028W	carbohydrate catabolic process	7.12293384621235e-07
YPL061W	carbohydrate catabolic process	0.0316715163831857
YPL106C	carbohydrate catabolic process	3.72507191994705e-06
YPL131W	carbohydrate catabolic process	2.38860717274014e-05
YPL198W	carbohydrate catabolic process	8.43195094628474e-06
YPL218W	carbohydrate catabolic process	0.000147243019317126
YPL220W	carbohydrate catabolic process	0.00162707285100289
YOR369C	carbohydrate catabolic process	0.0416780044337011
YOR303W	carbohydrate catabolic process	0.0139006444320398
YOR234C	carbohydrate catabolic process	0.00151501249070576
YOR133W	carbohydrate catabolic process	0.00085856401103662
YOR063W	carbohydrate catabolic process	0.000159365633279788
YOR009W	carbohydrate catabolic process	0.0428698371702325
YOL039W	carbohydrate catabolic process	0.000437113421433605
YOL040C	carbohydrate catabolic process	0.00172497716934707
YOL161C	carbohydrate catabolic process	7.13362160400286e-06
YNR076W	carbohydrate catabolic process	0.00012787803058223
YNL030W	carbohydrate catabolic process	2.56076657868371e-05
YNL067W	carbohydrate catabolic process	5.1777711939302e-05
YNL069C	carbohydrate catabolic process	0.0186464707451958
YNL112W	carbohydrate catabolic process	0.00984591921052862
YNL160W	carbohydrate catabolic process	0.00241950965376554
YNL209W	carbohydrate catabolic process	2.56076657868371e-05
YNL332W	carbohydrate catabolic process	3.32764955962123e-05
YMR325W	carbohydrate catabolic process	3.8731408428995e-05
YMR307W	carbohydrate catabolic process	0.0155568282016485
YMR303C	carbohydrate catabolic process	4.81852126128377e-05
YMR186W	carbohydrate catabolic process	0.000418413509521576
YMR116C	carbohydrate catabolic process	3.08318900359646e-05
YML123C	carbohydrate catabolic process	0.00398354563878355
YLR461W	carbohydrate catabolic process	1.78703321622174e-05
YLR448W	carbohydrate catabolic process	0.0204114462856661
YLR340W	carbohydrate catabolic process	0.0046721468137183
YLR333C	carbohydrate catabolic process	0.000337021618555555
YLR303W	carbohydrate catabolic process	0.000189572804990016
YLR293C	carbohydrate catabolic process	0.0398433369958426
YLR264W	carbohydrate catabolic process	0.000446389469611995
YLR249W	carbohydrate catabolic process	4.05369627938437e-05
YLR167W	carbohydrate catabolic process	1.73641503699874e-07
YLR110C	carbohydrate catabolic process	0.0103292839292055
YLR109W	carbohydrate catabolic process	7.71630780593982e-06
YLR061W	carbohydrate catabolic process	0.0416780044337011
YLR037C	carbohydrate catabolic process	1.93282783144404e-05
YLR029C	carbohydrate catabolic process	0.000228223035140676
YLL024C	carbohydrate catabolic process	0.00017754137459784
YLL025W	carbohydrate catabolic process	3.73547176621728e-05
YLL045C	carbohydrate catabolic process	0.028832060938047
YLL064C	carbohydrate catabolic process	9.75713972659175e-06
YKR094C	carbohydrate catabolic process	6.82635196372013e-06
YKR059W	carbohydrate catabolic process	2.16500972759638e-06
YKR042W	carbohydrate catabolic process	0.0212020413796821
YKL056C	carbohydrate catabolic process	0.00059670002317671
YKL081W	carbohydrate catabolic process	0.0101057008343389
YKL096W-A	carbohydrate catabolic process	0.0312031408222005
YKL180W	carbohydrate catabolic process	0.00886917009920909
YKL224C	carbohydrate catabolic process	4.81852126128377e-05
YJR156C	carbohydrate catabolic process	2.09497927553626e-05
YJR145C	carbohydrate catabolic process	0.0398433369958426
YJR123W	carbohydrate catabolic process	0.0331752150612499
YJR048W	carbohydrate catabolic process	0.0011725155498541
YJR047C	carbohydrate catabolic process	1.54326329601197e-05
YJR045C	carbohydrate catabolic process	0.0137875647562189
YJL158C	carbohydrate catabolic process	0.00477826880512119
YJL159W	carbohydrate catabolic process	0.0428698371702325
YJL177W	carbohydrate catabolic process	0.00230523645472867
YJL190C	carbohydrate catabolic process	3.89314532134542e-05
YJL191W	carbohydrate catabolic process	0.00100869991883259
YJL223C	carbohydrate catabolic process	7.7392038665876e-06
YAR066W	carbohydrate catabolic process	0.0221672336223724
YAR020C	carbohydrate catabolic process	2.35991158069828e-05
YAL003W	carbohydrate catabolic process	0.0373092722517323
YAL068C	carbohydrate catabolic process	6.50708823624809e-06
YPR163C	carbohydrate derivative metabolic process	0.0412505332275998
YMR121C	carbohydrate metabolic process	0.00531230993933087
YDR037W	carbohydrate metabolic process	0.0444317113878779
YIL176C	carbohydrate metabolic process	0.00730896896701383
YGL261C	carbohydrate metabolic process	0.0443310938553234
YER043C	carbohydrate metabolic process	0.0168454418291638
YEL049W	carbohydrate metabolic process	0.0143915707254016
YDR542W	carbohydrate metabolic process	0.0361314267793393
YDR502C	carbohydrate metabolic process	0.0173380722977255
YDR134C	carbohydrate metabolic process	0.0494696848315588
YDL131W	carbohydrate metabolic process	0.0232394634530162
YBR106W	carbohydrate metabolic process	0.0388528012736247
YBR025C	carbohydrate metabolic process	0.0270118378081028
YBR011C	carbohydrate metabolic process	0.00805090406442435
YBL002W	carbohydrate metabolic process	0.0115977929461238
YPL028W	carbohydrate metabolic process	0.00137105777199277
YPL106C	carbohydrate metabolic process	0.0258470104038679
YOL161C	carbohydrate metabolic process	0.0191382670756366
YNL160W	carbohydrate metabolic process	0.0361438718176311
YLR461W	carbohydrate metabolic process	0.0168454418291638
YLR167W	carbohydrate metabolic process	0.00328235085818295
YLR037C	carbohydrate metabolic process	0.047920156897938
YLL025W	carbohydrate metabolic process	0.0331963655402318
YLL064C	carbohydrate metabolic process	0.026516807363987
YKR094C	carbohydrate metabolic process	0.00510912201873822
YKR059W	carbohydrate metabolic process	0.00478342075839308
YAL068C	carbohydrate metabolic process	0.0428698371702325
YGR019W	carboxylic acid biosynthetic process	5.06602201142596e-05
YBR145W	carboxylic acid biosynthetic process	0.0214826697504591
YBR093C	carboxylic acid biosynthetic process	0.00266614112947915
YMR230W	carboxylic acid biosynthetic process	0.000243498596152097
YHR216W	carboxylic acid biosynthetic process	0.0291387892434343
YNL064C	carboxylic acid biosynthetic process	0.000454978092197915
YJR007W	carboxylic acid biosynthetic process	0.00693820074594421
YHR007C	carboxylic acid biosynthetic process	0.0104138374922436
YDR453C	carboxylic acid biosynthetic process	0.0473662921829932
YDR050C	carboxylic acid biosynthetic process	0.0150699713843834
YCR102C	carboxylic acid biosynthetic process	0.0367436413973067
YBR054W	carboxylic acid biosynthetic process	0.0232848573549684
YBR025C	carboxylic acid biosynthetic process	0.0480922865497593
YPL028W	carboxylic acid biosynthetic process	0.00504112151394505
YPL218W	carboxylic acid biosynthetic process	0.01520553421355
YOR234C	carboxylic acid biosynthetic process	0.0258721916383749
YNL160W	carboxylic acid biosynthetic process	0.0339588033456493
YMR307W	carboxylic acid biosynthetic process	0.00234832449781112
YLR264W	carboxylic acid biosynthetic process	0.00661016920464546
YKR094C	carboxylic acid biosynthetic process	0.00551781133259131
YJR121W	carboxylic acid biosynthetic process	0.000728523126411725
YJL191W	carboxylic acid biosynthetic process	0.0164534841229681
YBR093C	carboxylic acid metabolic process	0.0233540424655916
YJL034W	carboxylic acid metabolic process	0.0368357354809861
YMR230W	carboxylic acid metabolic process	0.00021187419724445
YHR216W	carboxylic acid metabolic process	0.00922496556350432
YOR065W	carboxylic acid metabolic process	0.0233540424655916
YNL064C	carboxylic acid metabolic process	0.000485569591564887
YJR007W	carboxylic acid metabolic process	0.00107239224257764
YJL026W	carboxylic acid metabolic process	0.00719866863524467
YHR007C	carboxylic acid metabolic process	0.00128538449365047
YGR282C	carboxylic acid metabolic process	0.00372329753205076
YGR214W	carboxylic acid metabolic process	0.0151178998983897
YGR209C	carboxylic acid metabolic process	0.0144096287477518
YFL045C	carboxylic acid metabolic process	0.00700508480216875
YEL024W	carboxylic acid metabolic process	0.0203348733622201
YDR050C	carboxylic acid metabolic process	0.00897697164135531
YDL084W	carboxylic acid metabolic process	0.0061029815412852
YBR301W	carboxylic acid metabolic process	0.0353128161685331
YBR054W	carboxylic acid metabolic process	0.00253504290849335
YBR025C	carboxylic acid metabolic process	0.0123405215356573
YPR074C	carboxylic acid metabolic process	0.015590276308461
YPL028W	carboxylic acid metabolic process	0.000360497154164395
YPL218W	carboxylic acid metabolic process	0.00205299601127621
YOR234C	carboxylic acid metabolic process	0.00469193991100774
YMR307W	carboxylic acid metabolic process	0.000569674804922026
YMR186W	carboxylic acid metabolic process	0.0100678306560317
YLR264W	carboxylic acid metabolic process	0.0155282296956895
YLR167W	carboxylic acid metabolic process	0.00454688628287419
YLL025W	carboxylic acid metabolic process	0.0337471119461418
YKR094C	carboxylic acid metabolic process	0.00137394280856906
YKR059W	carboxylic acid metabolic process	0.0356745746369688
YJR121W	carboxylic acid metabolic process	0.000907340353398572
YJL191W	carboxylic acid metabolic process	0.00232090928335351
YPR163C	cation homeostasis	0.0422716785351174
YBR156C	cell cycle	0.0340989776384442
YPL166W	cell cycle	0.0352883063717941
YIL161W	cell cycle	0.016711662711004
YER127W	cell cycle	0.0283976465175085
YDL098C	cell cycle	0.0105925999479483
YCL001W-A	cell cycle	0.0211990608108529
YOR352W	cell cycle	0.0134626364242127
YNR006W	cell cycle	0.0360372824914526
YHR207C	cell cycle	0.0156280453818535
YGR150C	cell cycle	0.0134626364242127
YDR473C	cell cycle	0.00837963182595941
YPL007C	cell cycle	0.0198187509914876
YOR124C	cell cycle	0.0494696848315588
YBR184W	cell cycle	0.0241930267273933
YBR123C	cell cycle	0.0120619814797567
YJL203W	cell cycle	0.0494696848315588
YGR120C	cell cycle	0.0179251927588678
YGL124C	cell cycle	0.032375139927893
YGL171W	cell cycle	0.00221057885540051
YGL233W	cell cycle	0.0352883063717941
YDR080W	cell cycle	0.0352883063717941
YDR028C	cell cycle	0.040592301799481
YPL033C	cell cycle	0.0256006833847935
YNL315C	cell cycle	0.0360372824914526
YMR233W	cell cycle	0.00496015961298646
YMR227C	cell cycle	0.0275063606275978
YLR166C	cell cycle	0.0221336151295667
YBR156C	cell cycle process	0.0409993873619203
YPL166W	cell cycle process	0.0411583976054144
YIL161W	cell cycle process	0.0191714405482929
YER127W	cell cycle process	0.0294776430427445
YDL098C	cell cycle process	0.00449307445561788
YCL001W-A	cell cycle process	0.0256156863643266
YOR352W	cell cycle process	0.00607795495227799
YOR057W	cell cycle process	0.00758567272335502
YHR207C	cell cycle process	0.0312953146254192
YGR150C	cell cycle process	0.0136746460383166
YDR473C	cell cycle process	0.0100553046523936
YPL007C	cell cycle process	0.0197136663394271
YBR123C	cell cycle process	0.00513304028785475
YGR120C	cell cycle process	0.00723911735762524
YGL124C	cell cycle process	0.0139964913371771
YGL171W	cell cycle process	0.00231307012613109
YGL233W	cell cycle process	0.0411583976054144
YDR013W	cell cycle process	0.0278390436546964
YPL033C	cell cycle process	0.0236114799411533
YNL315C	cell cycle process	0.0174972203079256
YMR233W	cell cycle process	0.00186190145174729
YJR055W	cell cycle process	0.0383661104922418
YLR166C	cell cycle process	0.0488195208726854
YDR473C	cell division	0.0315525251570326
YBR221C	cell wall organization	0.0259538055932004
YOR383C	cell wall organization or biogenesis	0.0400762166160676
YGR019W	cellular amino acid biosynthetic process	0.000155349266758289
YBR145W	cellular amino acid biosynthetic process	0.0278498610185098
YBR093C	cellular amino acid biosynthetic process	0.0240067549888548
YMR230W	cellular amino acid biosynthetic process	0.000333783815100843
YNL064C	cellular amino acid biosynthetic process	0.000583601156890402
YJR007W	cellular amino acid biosynthetic process	0.00449876292068358
YHR007C	cellular amino acid biosynthetic process	0.0260606036382294
YGL055W	cellular amino acid biosynthetic process	0.00393966887287048
YDR050C	cellular amino acid biosynthetic process	0.00909521840171727
YCR102C	cellular amino acid biosynthetic process	0.0135260132230534
YBR301W	cellular amino acid biosynthetic process	0.0418342747742307
YBR025C	cellular amino acid biosynthetic process	0.0398412044157597
YPL028W	cellular amino acid biosynthetic process	0.00507531847022572
YPL218W	cellular amino acid biosynthetic process	0.013833960345411
YOR234C	cellular amino acid biosynthetic process	0.0224905027823451
YNL160W	cellular amino acid biosynthetic process	0.0135768335901745
YMR307W	cellular amino acid biosynthetic process	0.00325517167690329
YMR015C	cellular amino acid biosynthetic process	0.0334267424013966
YLR264W	cellular amino acid biosynthetic process	0.00648567765757935
YKR094C	cellular amino acid biosynthetic process	0.00550790753196227
YJR121W	cellular amino acid biosynthetic process	0.000890332837532658
YJL191W	cellular amino acid biosynthetic process	0.0148653660337069
YBR143C	cellular amino acid metabolic process	0.0382292333098129
YBR093C	cellular amino acid metabolic process	0.0431739721975996
YMR121C	cellular amino acid metabolic process	0.0345637554918689
YJL034W	cellular amino acid metabolic process	0.0347832048472568
YMR230W	cellular amino acid metabolic process	8.71627375132581e-05
YHR216W	cellular amino acid metabolic process	0.00333080900450989
YGR234W	cellular amino acid metabolic process	0.0353771105187462
YOR065W	cellular amino acid metabolic process	0.00825311946208784
YNL064C	cellular amino acid metabolic process	0.000788861022927343
YJR007W	cellular amino acid metabolic process	7.96727735686685e-05
YJL026W	cellular amino acid metabolic process	0.000922038057936972
YPR041W	cellular amino acid metabolic process	0.0330602137390882
YIR041W	cellular amino acid metabolic process	0.0410532924631458
YHR007C	cellular amino acid metabolic process	0.000302329204491243
YGR294W	cellular amino acid metabolic process	0.0442612575264774
YGR282C	cellular amino acid metabolic process	0.00209959419234691
YGR214W	cellular amino acid metabolic process	0.00750478540117972
YGR209C	cellular amino acid metabolic process	0.00899391383210515
YGL055W	cellular amino acid metabolic process	0.000684952578448223
YFL045C	cellular amino acid metabolic process	0.00293280386367151
YER036C	cellular amino acid metabolic process	0.00844781933927126
YEL024W	cellular amino acid metabolic process	0.0117859042754473
YDR050C	cellular amino acid metabolic process	0.00094339710118011
YDL084W	cellular amino acid metabolic process	0.00530285686108862
YBR301W	cellular amino acid metabolic process	0.013377534257241
YBR054W	cellular amino acid metabolic process	0.00133108931607058
YBR025C	cellular amino acid metabolic process	0.00198076558097975
YBR011C	cellular amino acid metabolic process	0.0170509164684491
YBL002W	cellular amino acid metabolic process	0.0093405025803872
YPR074C	cellular amino acid metabolic process	0.00268814120798151
YPL028W	cellular amino acid metabolic process	6.35501190662777e-05
YPL106C	cellular amino acid metabolic process	0.0442612575264774
YPL198W	cellular amino acid metabolic process	0.0397407229678155
YPL218W	cellular amino acid metabolic process	0.00123002804327251
YOR234C	cellular amino acid metabolic process	0.00257830240805906
YMR307W	cellular amino acid metabolic process	0.000217112833943544
YMR186W	cellular amino acid metabolic process	0.00515349372003959
YMR116C	cellular amino acid metabolic process	0.0193509831544823
YMR015C	cellular amino acid metabolic process	0.00480367958539258
YLR264W	cellular amino acid metabolic process	0.00478108196973267
YLR167W	cellular amino acid metabolic process	0.00198076558097975
YLR037C	cellular amino acid metabolic process	0.0325776256284957
YLL025W	cellular amino acid metabolic process	0.0081964870508186
YKR094C	cellular amino acid metabolic process	0.000294212725092617
YKR059W	cellular amino acid metabolic process	0.0107103144283468
YKL224C	cellular amino acid metabolic process	0.0309805654103951
YJR121W	cellular amino acid metabolic process	0.000331843587099246
YJL191W	cellular amino acid metabolic process	0.00136949194830027
YAR066W	cellular amino acid metabolic process	0.0464740200546562
YDR022C	cellular aromatic compound metabolic process	0.0304490827825675
YFR040W	cellular aromatic compound metabolic process	0.000546957527848987
YER166W	cellular aromatic compound metabolic process	0.00831314522302791
YOR264W	cellular aromatic compound metabolic process	0.0252691271303085
YMR132C	cellular aromatic compound metabolic process	0.0148088654079832
YKL159C	cellular aromatic compound metabolic process	0.0198863357064671
YDR486C	cellular aromatic compound metabolic process	0.0110030153447444
YIR004W	cellular aromatic compound metabolic process	0.0304490827825675
YIL002W-A	cellular aromatic compound metabolic process	0.00671574041342265
YIL107C	cellular aromatic compound metabolic process	9.81929351865534e-05
YER104W	cellular aromatic compound metabolic process	7.49016229344265e-05
YDR488C	cellular aromatic compound metabolic process	0.0276982309328077
YDL097C	cellular aromatic compound metabolic process	0.000574380551729491
YCL001W-B	cellular aromatic compound metabolic process	0.00831314522302791
YOR352W	cellular aromatic compound metabolic process	0.0382320387775797
YNL084C	cellular aromatic compound metabolic process	9.51695392951884e-06
YML109W	cellular aromatic compound metabolic process	0.000501084377661772
YKR035W-A	cellular aromatic compound metabolic process	0.0386837976489858
YJR053W	cellular aromatic compound metabolic process	0.00654371094013215
YGR169C-A	cellular aromatic compound metabolic process	0.00321682464290642
YER030W	cellular aromatic compound metabolic process	0.00286611983757283
YBL059C-A	cellular aromatic compound metabolic process	0.00612954935927389
YIL068C	cellular aromatic compound metabolic process	0.0386837976489858
YGR166W	cellular aromatic compound metabolic process	0.00188566569096061
YOR124C	cellular aromatic compound metabolic process	0.034250378741879
YOR115C	cellular aromatic compound metabolic process	0.00123252138972436
YMR306W	cellular aromatic compound metabolic process	0.00106373262698138
YLL007C	cellular aromatic compound metabolic process	0.0235727532690143
YNL026W	cellular aromatic compound metabolic process	0.00018409697931595
YNL127W	cellular aromatic compound metabolic process	0.00516947506641402
YHR153C	cellular aromatic compound metabolic process	0.0382831212587071
YGL233W	cellular aromatic compound metabolic process	0.0243699535190644
YER092W	cellular aromatic compound metabolic process	0.00693924692734445
YER079W	cellular aromatic compound metabolic process	0.00105242368659306
YEL005C	cellular aromatic compound metabolic process	0.000702668231975066
YEL012W	cellular aromatic compound metabolic process	1.30729755500271e-05
YDR498C	cellular aromatic compound metabolic process	0.000627522777099675
YDR494W	cellular aromatic compound metabolic process	0.000433328120816097
YDR383C	cellular aromatic compound metabolic process	9.64977919565859e-06
YDL107W	cellular aromatic compound metabolic process	0.0297223549975895
YCR095C	cellular aromatic compound metabolic process	0.00104252740963495
YCL052C	cellular aromatic compound metabolic process	0.00353569020447145
YBR255W	cellular aromatic compound metabolic process	0.00261278204543379
YPL107W	cellular aromatic compound metabolic process	0.00650873588276372
YNL315C	cellular aromatic compound metabolic process	0.0333079882193133
YNL328C	cellular aromatic compound metabolic process	0.00122901865762322
YMR102C	cellular aromatic compound metabolic process	8.24069181181614e-05
YMR036C	cellular aromatic compound metabolic process	0.00654371094013215
YLR457C	cellular aromatic compound metabolic process	0.044727639236698
YJR055W	cellular aromatic compound metabolic process	0.000478682950323702
YNL010W	cellular biosynthetic process	2.37529590997277e-08
YML085C	cellular biosynthetic process	2.53503287614944e-07
YGR020C	cellular biosynthetic process	5.17165280023081e-10
YGR019W	cellular biosynthetic process	9.6655958102959e-06
YGL039W	cellular biosynthetic process	0.000885258337976715
YDR086C	cellular biosynthetic process	2.67843802051618e-11
YDL185W	cellular biosynthetic process	0.000176638469827418
YBR145W	cellular biosynthetic process	0.00128328083436621
YBR093C	cellular biosynthetic process	0.00269731167517098
YPL004C	cellular biosynthetic process	0.0123285472544225
YOR310C	cellular biosynthetic process	1.41041361543643e-304
YMR315W	cellular biosynthetic process	0.0348853033879241
YJR104C	cellular biosynthetic process	1.58068829064958e-05
YJL034W	cellular biosynthetic process	0.00136853655485914
YAR002C-A	cellular biosynthetic process	1.41041361543643e-304
YOR020C	cellular biosynthetic process	0.000982341087714528
YHR179W	cellular biosynthetic process	9.96295008333749e-06
YGR240C	cellular biosynthetic process	2.06129283641851e-05
YGR138C	cellular biosynthetic process	3.9485205009219e-07
YDR533C	cellular biosynthetic process	7.68224814467528e-08
YDR454C	cellular biosynthetic process	1.41041361543643e-304
YOR198C	cellular biosynthetic process	3.33340848009577e-08
YNL064C	cellular biosynthetic process	2.55516398708113e-10
YJL080C	cellular biosynthetic process	1.1966825939742e-09
YNL111C	cellular biosynthetic process	4.64807576900286e-10
YML070W	cellular biosynthetic process	5.83604112968467e-09
YIR041W	cellular biosynthetic process	1.25685264718932e-10
YIL176C	cellular biosynthetic process	0.000613268271878046
YHR193C	cellular biosynthetic process	1.41041361543643e-304
YHR183W	cellular biosynthetic process	1.41041361543643e-304
YHR174W	cellular biosynthetic process	0.0324067799121784
YHR092C	cellular biosynthetic process	1.41041361543643e-304
YGR294W	cellular biosynthetic process	2.01033252111155e-10
YGR285C	cellular biosynthetic process	1.41041361543643e-304
YGR282C	cellular biosynthetic process	1.15705515975702e-06
YGR254W	cellular biosynthetic process	1.85469455319864e-07
YGR192C	cellular biosynthetic process	1.41041361543643e-304
YGL253W	cellular biosynthetic process	1.41041361543643e-304
YGL256W	cellular biosynthetic process	1.41041361543643e-304
YGL258W	cellular biosynthetic process	1.81923711824864e-10
YGL261C	cellular biosynthetic process	4.35082430168761e-08
YFR053C	cellular biosynthetic process	1.41041361543643e-304
YFL014W	cellular biosynthetic process	1.41041361543643e-304
YFL020C	cellular biosynthetic process	0.027125000564107
YFL039C	cellular biosynthetic process	1.41041361543643e-304
YER165W	cellular biosynthetic process	1.93756750479275e-07
YER011W	cellular biosynthetic process	1.41041361543643e-304
YEL024W	cellular biosynthetic process	3.33340848009577e-08
YEL026W	cellular biosynthetic process	1.41041361543643e-304
YEL027W	cellular biosynthetic process	1.41041361543643e-304
YEL047C	cellular biosynthetic process	1.41041361543643e-304
YEL049W	cellular biosynthetic process	0.00192991599749872
YDR542W	cellular biosynthetic process	2.34174439889622e-05
YDR453C	cellular biosynthetic process	1.41041361543643e-304
YDR353W	cellular biosynthetic process	1.41041361543643e-304
YDR345C	cellular biosynthetic process	1.41041361543643e-304
YDR343C	cellular biosynthetic process	1.1856635652946e-09
YDR342C	cellular biosynthetic process	6.81252151599804e-13
YDR225W	cellular biosynthetic process	1.41041361543643e-304
YDR224C	cellular biosynthetic process	4.70590488921256e-10
YDR155C	cellular biosynthetic process	2.82163304726383e-05
YDR050C	cellular biosynthetic process	6.81252151599804e-13
YDR033W	cellular biosynthetic process	4.51822442129594e-12
YDR032C	cellular biosynthetic process	0.00415243699251948
YDL014W	cellular biosynthetic process	1.41041361543643e-304
YDL022W	cellular biosynthetic process	1.41041361543643e-304
YDL137W	cellular biosynthetic process	4.51822442129594e-12
YDL192W	cellular biosynthetic process	1.41041361543643e-304
YCR104W	cellular biosynthetic process	1.41041361543643e-304
YCR024C-A	cellular biosynthetic process	0.00230099155247906
YCR012W	cellular biosynthetic process	1.41041361543643e-304
YBR301W	cellular biosynthetic process	1.41041361543643e-304
YBR196C	cellular biosynthetic process	1.41041361543643e-304
YBR054W	cellular biosynthetic process	0.0163404313428411
YBR025C	cellular biosynthetic process	8.13738901906701e-08
YBR011C	cellular biosynthetic process	6.11346463878383e-05
YBR009C	cellular biosynthetic process	1.41041361543643e-304
YBL002W	cellular biosynthetic process	0.00201286700060445
YBL003C	cellular biosynthetic process	1.41041361543643e-304
YBL030C	cellular biosynthetic process	0.000136729249148699
YPR074C	cellular biosynthetic process	0.0167948638590125
YPL106C	cellular biosynthetic process	1.96820307659483e-11
YPL218W	cellular biosynthetic process	4.30516517465521e-11
YPL240C	cellular biosynthetic process	1.41041361543643e-304
YOR387C	cellular biosynthetic process	2.13359458426713e-08
YOR122C	cellular biosynthetic process	1.41041361543643e-304
YOR010C	cellular biosynthetic process	0.0398474001898248
YOL109W	cellular biosynthetic process	1.41041361543643e-304
YOL161C	cellular biosynthetic process	2.36336221550338e-09
YNR076W	cellular biosynthetic process	1.98907557091843e-12
YNL030W	cellular biosynthetic process	1.41041361543643e-304
YNL112W	cellular biosynthetic process	1.41041361543643e-304
YNL134C	cellular biosynthetic process	1.41041361543643e-304
YNL135C	cellular biosynthetic process	1.11143130535192e-09
YMR325W	cellular biosynthetic process	7.61981136796979e-07
YMR307W	cellular biosynthetic process	2.85761040173453e-07
YMR303C	cellular biosynthetic process	3.49155381015962e-07
YMR186W	cellular biosynthetic process	1.33034820892694e-09
YMR116C	cellular biosynthetic process	1.33921901025809e-12
YMR011W	cellular biosynthetic process	1.41041361543643e-304
YML028W	cellular biosynthetic process	8.8028315022749e-10
YML123C	cellular biosynthetic process	1.41041361543643e-304
YLR461W	cellular biosynthetic process	0.000369500517464259
YLR354C	cellular biosynthetic process	1.6406357021272e-10
YLR293C	cellular biosynthetic process	1.41041361543643e-304
YLR259C	cellular biosynthetic process	6.59893976036134e-11
YLR134W	cellular biosynthetic process	6.81252151599804e-13
YLR109W	cellular biosynthetic process	1.41041361543643e-304
YLR044C	cellular biosynthetic process	0.00012397638689658
YLR037C	cellular biosynthetic process	2.80670591441513e-09
YLL024C	cellular biosynthetic process	1.41041361543643e-304
YLL025W	cellular biosynthetic process	2.50734395783888e-06
YLL064C	cellular biosynthetic process	8.81584172529913e-08
YKL060C	cellular biosynthetic process	0.00353569020447145
YKL096W	cellular biosynthetic process	1.59867765162222e-08
YKL152C	cellular biosynthetic process	0.0222418107515553
YKL163W	cellular biosynthetic process	0.000158134717316593
YKL164C	cellular biosynthetic process	1.41041361543643e-304
YKL224C	cellular biosynthetic process	6.81252151599804e-13
YJR045C	cellular biosynthetic process	4.18645216609382e-05
YJR009C	cellular biosynthetic process	1.41041361543643e-304
YJL052W	cellular biosynthetic process	1.41041361543643e-304
YJL223C	cellular biosynthetic process	0.000205700045731788
YAL038W	cellular biosynthetic process	1.54969075324138e-08
YAL068C	cellular biosynthetic process	0.000559662205543757
YHR214C-C	cellular component assembly	2.62508751218539e-12
YGR161C-C	cellular component assembly	6.81252151599804e-13
YGR161W-A	cellular component assembly	1.01793787227249e-07
YGR038C-A	cellular component assembly	6.81252151599804e-13
YGR027W-A	cellular component assembly	8.85315773193516e-12
YFL002W-B	cellular component assembly	1.25082362260948e-11
YER159C-A	cellular component assembly	1.06919643541321e-11
YER137C-A	cellular component assembly	6.31204028120728e-11
YDR365W-A	cellular component assembly	2.62508751218539e-12
YDR316W-A	cellular component assembly	6.87955529088269e-11
YDR261C-C	cellular component assembly	2.80667315129698e-09
YDR261W-A	cellular component assembly	1.33921901025809e-12
YDR210C-C	cellular component assembly	6.81252151599804e-13
YDR210W-A	cellular component assembly	6.14183116064217e-07
YDR170W-A	cellular component assembly	3.7326280678352e-11
YDR098C-A	cellular component assembly	2.73529165774412e-11
YDR034C-C	cellular component assembly	6.31453434491373e-08
YCL020W	cellular component assembly	1.5612203154201e-08
YBR012W-A	cellular component assembly	6.87955529088269e-11
YBL005W-A	cellular component assembly	1.25082362260948e-11
YBL100W-A	cellular component assembly	8.07830534413102e-11
YPR158C-C	cellular component assembly	1.06919643541321e-11
YPR158W-A	cellular component assembly	1.08346087856296e-08
YPR137C-A	cellular component assembly	4.11821730363001e-08
YPL257W-A	cellular component assembly	4.4790048772535e-11
YOR343W-A	cellular component assembly	8.08674418387348e-09
YOR192C-A	cellular component assembly	1.75677456859695e-09
YOR142W-A	cellular component assembly	6.81252151599804e-13
YOL103W-A	cellular component assembly	2.62508751218539e-12
YNL054W-A	cellular component assembly	2.62508751218539e-12
YNL284C-A	cellular component assembly	6.81252151599804e-13
YMR051C	cellular component assembly	2.62508751218539e-12
YMR046C	cellular component assembly	4.43998773353431e-09
YML040W	cellular component assembly	6.81252151599804e-13
YML045W-A	cellular component assembly	6.81252151599804e-13
YLR410W-A	cellular component assembly	1.38650375996519e-08
YLR256W-A	cellular component assembly	6.81252151599804e-13
YLR227W-A	cellular component assembly	2.71069628670066e-09
YLR157C-A	cellular component assembly	2.71069628670066e-09
YJR028W	cellular component assembly	1.08346087856296e-08
YJR026W	cellular component assembly	3.20677557036863e-11
YAR010C	cellular component assembly	2.51735240092233e-09
YEL018W	cellular component assembly	0.0160878417486586
YCR093W	cellular component assembly	0.00727284954827692
YCR026C	cellular component assembly	0.0170994916516705
YOR124C	cellular component assembly	0.0052215686188503
YCR095C	cellular component assembly	0.0401176871978885
YBR255W	cellular component assembly	0.0151179326446034
YOL108C	cellular component assembly	0.0360372824914526
YMR178W	cellular component assembly	0.0429061289885991
YLR383W	cellular component assembly	0.0241773441677437
YNL010W	cellular component biogenesis	0.00647451597341169
YDR439W	cellular component biogenesis	0.0422993989438033
YDR152W	cellular component biogenesis	0.0206820775961024
YDR022C	cellular component biogenesis	9.60084221289346e-05
YDR311W	cellular component biogenesis	0.00473617713135478
YER048C	cellular component biogenesis	7.34479075536685e-07
YJL197W	cellular component biogenesis	0.0339386844155731
YGL164C	cellular component biogenesis	0.0033817024283802
YKL142W	cellular component biogenesis	0.00473617713135478
YDR393W	cellular component biogenesis	0.0366057942596564
YOR264W	cellular component biogenesis	0.00143108044219096
YBR114W	cellular component biogenesis	0.00162575615907722
YOR191W	cellular component biogenesis	0.00525465007158297
YKR022C	cellular component biogenesis	0.000266895897332457
YHR214C-C	cellular component biogenesis	4.68125977671611e-07
YGR161C-C	cellular component biogenesis	1.66964462965689e-07
YGR161W-A	cellular component biogenesis	0.000401253547444052
YGR038C-A	cellular component biogenesis	1.66964462965689e-07
YGR027W-A	cellular component biogenesis	6.82944106464361e-07
YFL002W-B	cellular component biogenesis	7.56899434600457e-07
YER159C-A	cellular component biogenesis	1.2990885601571e-06
YER137C-A	cellular component biogenesis	3.09024200969814e-06
YDR365W-A	cellular component biogenesis	4.68125977671611e-07
YDR316W-A	cellular component biogenesis	4.14525214001951e-06
YDR261C-C	cellular component biogenesis	5.27613824978068e-05
YDR261W-A	cellular component biogenesis	2.99614752427617e-07
YDR210C-C	cellular component biogenesis	1.66964462965689e-07
YDR210W-A	cellular component biogenesis	0.00122408552187313
YDR170W-A	cellular component biogenesis	1.95616776152888e-06
YDR098C-A	cellular component biogenesis	2.32285179072927e-06
YDR034C-C	cellular component biogenesis	0.000266895897332457
YCL020W	cellular component biogenesis	9.90412013064573e-05
YBR012W-A	cellular component biogenesis	4.14525214001951e-06
YBL005W-A	cellular component biogenesis	7.56899434600457e-07
YBL100W-A	cellular component biogenesis	2.44264853377685e-06
YPR158C-C	cellular component biogenesis	1.2990885601571e-06
YPR158W-A	cellular component biogenesis	0.000110614407415317
YPR137C-A	cellular component biogenesis	0.000228920678409693
YPL257W-A	cellular component biogenesis	3.54382155692942e-06
YOR343W-A	cellular component biogenesis	4.46700389741102e-05
YOR192C-A	cellular component biogenesis	3.541240631107e-05
YOR142W-A	cellular component biogenesis	1.66964462965689e-07
YOL103W-A	cellular component biogenesis	2.57311227224339e-07
YNL054W-A	cellular component biogenesis	4.68125977671611e-07
YNL284C-A	cellular component biogenesis	1.66964462965689e-07
YMR051C	cellular component biogenesis	4.68125977671611e-07
YMR046C	cellular component biogenesis	7.81309887574725e-05
YML040W	cellular component biogenesis	1.66964462965689e-07
YML045W-A	cellular component biogenesis	1.66964462965689e-07
YLR410W-A	cellular component biogenesis	7.18176983139072e-05
YLR256W-A	cellular component biogenesis	1.66964462965689e-07
YLR227W-A	cellular component biogenesis	4.15600765343124e-05
YLR157C-A	cellular component biogenesis	4.15600765343124e-05
YJR028W	cellular component biogenesis	0.000110614407415317
YJR026W	cellular component biogenesis	1.35931267721424e-06
YAR010C	cellular component biogenesis	3.13752621569639e-05
YDL156W	cellular component biogenesis	0.00752060018163592
YCR016W	cellular component biogenesis	0.0125673008915212
YOR346W	cellular component biogenesis	0.000443231434140426
YGL105W	cellular component biogenesis	0.00301817484108131
YDR086C	cellular component biogenesis	0.0291975212736403
YLR432W	cellular component biogenesis	0.010260863223849
YAR002C-A	cellular component biogenesis	0.00330263255081287
YDR471W	cellular component biogenesis	0.00324193125411179
YPL079W	cellular component biogenesis	0.00257243132392719
YMR194W	cellular component biogenesis	0.0031270140076439
YLR344W	cellular component biogenesis	4.57843173226933e-07
YIL002W-A	cellular component biogenesis	0.00178458273146196
YGR047C	cellular component biogenesis	0.0232073504383885
YGL086W	cellular component biogenesis	0.0426722485030351
YDR308C	cellular component biogenesis	0.0231241892527833
YBR278W	cellular component biogenesis	0.00787188023783368
YPR025C	cellular component biogenesis	0.0203951249369243
YNL254C	cellular component biogenesis	0.0081514315823142
YMR091C	cellular component biogenesis	0.00315430539654663
YML109W	cellular component biogenesis	0.000594328960818946
YLR248W	cellular component biogenesis	0.0487522597725426
YJR052W	cellular component biogenesis	0.00256850500562827
YER030W	cellular component biogenesis	3.541240631107e-05
YDL099W	cellular component biogenesis	0.000823984978779172
YDR454C	cellular component biogenesis	0.00117307905707122
YLR367W	cellular component biogenesis	4.99483420973777e-06
YLR325C	cellular component biogenesis	4.68601854105928e-07
YER038C	cellular component biogenesis	0.0359123846817402
YDR499W	cellular component biogenesis	0.00166867349510335
YBR049C	cellular component biogenesis	0.000233810290399547
YPR133C	cellular component biogenesis	0.0489229569216953
YOL115W	cellular component biogenesis	0.0413684072135926
YLR239C	cellular component biogenesis	0.00858472109676883
YNL127W	cellular component biogenesis	0.0038498372677397
YNL196C	cellular component biogenesis	0.010260863223849
YMR125W	cellular component biogenesis	0.00229371999094559
YIL018W	cellular component biogenesis	2.0096977331497e-06
YIL053W	cellular component biogenesis	0.0477988762532208
YIL133C	cellular component biogenesis	2.51489238055984e-06
YHR203C	cellular component biogenesis	1.55937092876127e-06
YHR193C	cellular component biogenesis	0.0168421527651749
YHR183W	cellular component biogenesis	9.34936217703521e-07
YHR141C	cellular component biogenesis	0.000800954057085541
YHR092C	cellular component biogenesis	0.00718009382034109
YHR010W	cellular component biogenesis	0.000349667428064826
YHL001W	cellular component biogenesis	0.000236360597830217
YGR148C	cellular component biogenesis	0.010424434773587
YGR144W	cellular component biogenesis	0.00299651486647217
YGR034W	cellular component biogenesis	0.031861668583801
YGL031C	cellular component biogenesis	0.000448721902261961
YGL135W	cellular component biogenesis	0.00304224018399128
YGL147C	cellular component biogenesis	9.06642504476171e-08
YGL256W	cellular component biogenesis	0.000337843827229803
YFR053C	cellular component biogenesis	0.0215349733398846
YER117W	cellular component biogenesis	0.000185343245585176
YER091C	cellular component biogenesis	0.00232692996419028
YER062C	cellular component biogenesis	6.78508802162589e-06
YDR453C	cellular component biogenesis	0.0337595713279426
YDR382W	cellular component biogenesis	2.53591247872386e-05
YDR345C	cellular component biogenesis	2.55170865155938e-06
YDR226W	cellular component biogenesis	0.000379514364693183
YDL081C	cellular component biogenesis	0.0123263210247422
YDL082W	cellular component biogenesis	0.0136632461915089
YDL130W	cellular component biogenesis	1.16651815875644e-06
YDL192W	cellular component biogenesis	0.0121780953018182
YBR249C	cellular component biogenesis	0.00512998753054731
YBR191W	cellular component biogenesis	5.23518347974324e-07
YBR084C-A	cellular component biogenesis	0.00387081293680382
YBL027W	cellular component biogenesis	3.05468569013013e-06
YBL099W	cellular component biogenesis	0.00858048539414772
YPR035W	cellular component biogenesis	0.00252441172987678
YPL037C	cellular component biogenesis	0.00734701980229033
YPL061W	cellular component biogenesis	0.0295649241071417
YPL143W	cellular component biogenesis	4.82586183645704e-05
YPL249C-A	cellular component biogenesis	1.88646468436119e-05
YOR375C	cellular component biogenesis	0.0305293486107451
YOR369C	cellular component biogenesis	0.0046836791640012
YOR133W	cellular component biogenesis	0.0331021738715268
YOR122C	cellular component biogenesis	0.000105721305676626
YOL058W	cellular component biogenesis	7.38410963713181e-05
YOL109W	cellular component biogenesis	2.82758648431748e-06
YOL120C	cellular component biogenesis	2.59980695035788e-06
YNL069C	cellular component biogenesis	0.000206472325896781
YNL134C	cellular component biogenesis	7.05025544841919e-07
YNL301C	cellular component biogenesis	0.0133102961371289
YMR242C	cellular component biogenesis	1.18890375550913e-07
YMR142C	cellular component biogenesis	0.000236776201171465
YMR120C	cellular component biogenesis	0.00689748421958958
YMR011W	cellular component biogenesis	0.0164885938253883
YML123C	cellular component biogenesis	0.0289159519329326
YLR406C	cellular component biogenesis	0.0194390909283776
YLR359W	cellular component biogenesis	5.61247963490799e-07
YLR355C	cellular component biogenesis	6.03723216827459e-05
YLR061W	cellular component biogenesis	0.00103061379838927
YKL006W	cellular component biogenesis	0.00156449310060954
YKL180W	cellular component biogenesis	0.00156768151199493
YJR145C	cellular component biogenesis	6.75082095287702e-05
YJR139C	cellular component biogenesis	4.14525214001951e-06
YJR009C	cellular component biogenesis	0.0189422067277589
YJL052W	cellular component biogenesis	0.000198938767812041
YJL167W	cellular component biogenesis	3.8440584971817e-07
YAL005C	cellular component biogenesis	0.0010146152525433
YIL161W	cellular component organization	0.0129762971886219
YHR182W	cellular component organization	0.0401919215518564
YER127W	cellular component organization	0.00594726909245903
YPR101W	cellular component organization	0.0190617883377362
YOL093W	cellular component organization	0.0210282946802968
YLR068W	cellular component organization	0.0343905945122894
YDR473C	cellular component organization	0.01394235303383
[truncated: 11,158 more rows]
