# Supplementary material for: CSN: unsupervised approach for inferring biological networks based on the genome alone
Source: BMC Bioinformatics. 2020 May 15;21:190. doi: 10.1186/s12859-020-3479-9 (PMC7227238; doi:10.1186/s12859-020-3479-9)
Supplement: Supplementary file 2 — Additional file 2. Table 13a. The new 13,157 annotations predicted for S. cerevisiae. (B) The new 392 annotations predicted for E. coli. (C) The new 693 annotations predicted for the metagenomic sample. [file 12859_2020_3479_MOESM2_ESM.csv]

OrfName	InterPro_id	PvalCorrected	InterPro_desc	GO_id	GO_term
b4081	ATP-binding cassette (ABC) transporter complex	0.022974679810168
b4077	ATP-binding cassette (ABC) transporter complex	0.0499024778383366
b0158	ATP-binding cassette (ABC) transporter complex	0.0134478592638171
b2077	ATP-binding cassette (ABC) transporter complex	0.032025900886045
b2044	ATP-binding cassette (ABC) transporter complex, substrate-binding subunit-containing	0.0439638711049733
b3834	ATP-binding cassette (ABC) transporter complex, substrate-binding subunit-containing	0.0348467926279218
b2488	ATP-binding cassette (ABC) transporter complex, substrate-binding subunit-containing	0.00458599428696055
b3063	ATP-binding cassette (ABC) transporter complex, substrate-binding subunit-containing	0.0394201962455153
b2683	ATP-binding cassette (ABC) transporter complex, substrate-binding subunit-containing	0.0104582343994438
b1306	ATP-binding cassette (ABC) transporter complex, substrate-binding subunit-containing	0.0495030936316491
b4262	ATP-binding cassette (ABC) transporter complex, substrate-binding subunit-containing	0.00146886766755891
b4081	ATP-binding cassette (ABC) transporter complex, substrate-binding subunit-containing	0.000165592627066502
b4077	ATP-binding cassette (ABC) transporter complex, substrate-binding subunit-containing	0.000357997130241984
b3793	ATP-binding cassette (ABC) transporter complex, substrate-binding subunit-containing	0.0439638711049733
b3533	ATP-binding cassette (ABC) transporter complex, substrate-binding subunit-containing	0.0117163213096588
b3350	ATP-binding cassette (ABC) transporter complex, substrate-binding subunit-containing	0.000708973899555632
b3249	ATP-binding cassette (ABC) transporter complex, substrate-binding subunit-containing	0.00484531374608821
b2424	ATP-binding cassette (ABC) transporter complex, substrate-binding subunit-containing	0.00820139991823045
b2263	ATP-binding cassette (ABC) transporter complex, substrate-binding subunit-containing	0.00275365576315922
b2260	ATP-binding cassette (ABC) transporter complex, substrate-binding subunit-containing	0.00362461678207167
b2076	ATP-binding cassette (ABC) transporter complex, substrate-binding subunit-containing	0.00924558872281106
b1443	ATP-binding cassette (ABC) transporter complex, substrate-binding subunit-containing	0.00171449270548966
b1227	ATP-binding cassette (ABC) transporter complex, substrate-binding subunit-containing	0.0146051093408559
b0348	ATP-binding cassette (ABC) transporter complex, substrate-binding subunit-containing	0.00124363452060352
b0153	ATP-binding cassette (ABC) transporter complex, substrate-binding subunit-containing	3.24122649250811e-05
b0087	ATP-binding cassette (ABC) transporter complex, substrate-binding subunit-containing	0.000480100602288537
b0067	ATP-binding cassette (ABC) transporter complex, substrate-binding subunit-containing	0.0146051093408559
b2196	ATP-binding cassette (ABC) transporter complex, substrate-binding subunit-containing	0.00723228282893601
b2077	ATP-binding cassette (ABC) transporter complex, substrate-binding subunit-containing	1.00144175009973e-05
b3312	cytosol	0.0122877353883779
b3619	cytosol	9.70435754379075e-05
b0655	cytosol	6.47234956987732e-10
b3406	cytosol	0.000263821806518919
b1299	cytosol	0.0195424914729756
b1917	cytosol	0.0357654751187006
b1808	cytosol	0.0196787329437694
b4362	cytosol	0.000247822221435621
b3150	cytosol	1.98586013940809e-05
b0149	cytosol	0.000263821806518919
b3725	cytosol	0.00164547502814491
b3495	cytosol	1.96397649487013e-05
b3318	cytosol	7.70143574701412e-06
b3313	cytosol	0.0439638711049733
b3302	cytosol	3.45487185882121e-06
b3074	cytosol	7.86569136433698e-06
b2290	cytosol	6.80670529689282e-05
b2124	cytosol	0.000115622238391981
b1555	cytosol	3.49309526758258e-09
b0652	cytosol	0.000119010885839017
b0484	cytosol	1.90270236416686e-05
b0325	cytosol	0.000621656114120475
b3950	cytosol	8.19442922385658e-06
b3426	cytosol	4.44656273649463e-05
b3290	cytosol	0.000425197510677695
b3098	cytosol	0.000917319238220039
b3094	cytosol	0.000233128954740149
b3052	cytosol	0.000337361394342441
b2990	cytosol	7.09412040989222e-05
b2842	cytosol	0.00134011274529333
b2347	cytosol	0.00158317304354784
b2151	cytosol	0.00076392774536771
b1811	cytosol	1.32761180723789e-05
b1074	cytosol	0.008841944245656
b0866	cytosol	6.45547522992729e-07
b0643	cytosol	8.00280521850993e-08
b3731	cytosol	0.0372672093671977
b3003	cytosol	3.24811089980213e-05
b3365	cytosol	1.00144175009973e-05
b0442	cytosol	0.000484412433379423
b3775	cytosol	0.000263821806518919
b3423	cytosol	0.000470609757680928
b3185	cytosol	8.00280521850993e-08
b2872	cytosol	3.84227841620909e-06
b0615	cytosol	0.0258542435838351
b4391	cytosol	1.05018084562932e-302
b3732	cytosol	0.000263821806518919
b3339	cytosol	7.44236904210993e-08
b2457	cytosol	0.000233128954740149
b2426	cytosol	0.000128881893164758
b2387	cytosol	6.58491217109258e-10
b2359	cytosol	4.94788534645547e-06
b1923	cytosol	0.00346676556550899
b1677	cytosol	0.00158317304354784
b1594	cytosol	0.00101306939427065
b0911	cytosol	1.05018084562932e-302
b0828	cytosol	8.73290676921628e-06
b0115	cytosol	7.57966720713345e-09
b0095	cytosol	1.38701594827897e-07
b3522	cytosol	2.44932549812818e-05
b2006	cytosol	1.47802333572145e-07
b1743	cytosol	0.000197227550875624
b0676	cytosol	7.26506086560874e-06
b2922	cytosol	0.0138169360105869
b2462	cytosol	0.0102463270272821
b2455	cytosol	7.07929108842769e-05
b2429	cytosol	0.0154437408583671
b2495	cytosolic large ribosomal subunit	0.000879461437926097
b3619	cytosolic large ribosomal subunit	0.00976914244056655
b0125	cytosolic large ribosomal subunit	9.08268823747806e-06
b1917	cytosolic large ribosomal subunit	2.91188026617932e-05
b2511	cytosolic large ribosomal subunit	0.000620150634727814
b0156	cytosolic large ribosomal subunit	8.45866718807799e-07
b0178	cytosolic large ribosomal subunit	3.59144050963228e-07
b3150	cytosolic large ribosomal subunit	0.0495030936316491
b1446	cytosolic large ribosomal subunit	0.0481827366639949
b3612	cytosolic large ribosomal subunit	0.0465760579957103
b3495	cytosolic large ribosomal subunit	9.57136363520196e-06
b3386	cytosolic large ribosomal subunit	3.24122649250811e-05
b3296	cytosolic large ribosomal subunit	0.0481827366639949
b1555	cytosolic large ribosomal subunit	0.0240647004200909
b0484	cytosolic large ribosomal subunit	3.20768910579199e-06
b0416	cytosolic large ribosomal subunit	0.000137650403576601
b4235	cytosolic large ribosomal subunit	0.0408152701761422
b3426	cytosolic large ribosomal subunit	0.000446021667312587
b3290	cytosolic large ribosomal subunit	3.40093455698294e-08
b3189	cytosolic large ribosomal subunit	2.78127730021095e-08
b2990	cytosolic large ribosomal subunit	0.000229138417406553
b2347	cytosolic large ribosomal subunit	0.00051038413623112
b2705	cytosolic large ribosomal subunit	4.17544972882514e-06
b3003	cytosolic large ribosomal subunit	0.00025522404421069
b1864	cytosolic large ribosomal subunit	2.18674977233981e-07
b0436	cytosolic large ribosomal subunit	0.000225881881448396
b3775	cytosolic large ribosomal subunit	0.00275365576315922
b3423	cytosolic large ribosomal subunit	2.26492034016701e-08
b2579	cytosolic large ribosomal subunit	0.000446021667312587
b2551	cytosolic large ribosomal subunit	2.85923817955336e-09
b2498	cytosolic large ribosomal subunit	0.00104173157779491
b2007	cytosolic large ribosomal subunit	1.31928870986073e-06
b1712	cytosolic large ribosomal subunit	2.7404568278655e-05
b4384	cytosolic large ribosomal subunit	0.0163454255593072
b4381	cytosolic large ribosomal subunit	0.00025522404421069
b4142	cytosolic large ribosomal subunit	7.75748863664679e-07
b4059	cytosolic large ribosomal subunit	7.08154802968016e-06
b3980	cytosolic large ribosomal subunit	0.000138329326493505
b3732	cytosolic large ribosomal subunit	5.94144577957121e-06
b3407	cytosolic large ribosomal subunit	0.0311966272691452
b3342	cytosolic large ribosomal subunit	1.05018084562932e-302
b3339	cytosolic large ribosomal subunit	8.99270474313431e-08
b3230	cytosolic large ribosomal subunit	9.57136363520196e-06
b3181	cytosolic large ribosomal subunit	1.57950129393617e-06
b2926	cytosolic large ribosomal subunit	0.000541000541630865
b2890	cytosolic large ribosomal subunit	1.85288213770439e-05
b2779	cytosolic large ribosomal subunit	3.40093455698294e-08
b2609	cytosolic large ribosomal subunit	0.0465760579957103
b2359	cytosolic large ribosomal subunit	0.000601335419035621
b2343	cytosolic large ribosomal subunit	9.05257067611563e-07
b2019	cytosolic large ribosomal subunit	2.65900558928263e-06
b1676	cytosolic large ribosomal subunit	5.60900516316823e-06
b1594	cytosolic large ribosomal subunit	0.000266130985592383
b1094	cytosolic large ribosomal subunit	0.00820139991823045
b0911	cytosolic large ribosomal subunit	0.000664142771202633
b0683	cytosolic large ribosomal subunit	7.79279546874862e-11
b0170	cytosolic large ribosomal subunit	1.05018084562932e-302
b0014	cytosolic large ribosomal subunit	1.08451104097185e-08
b2891	cytosolic large ribosomal subunit	0.024121036025849
b1852	cytosolic large ribosomal subunit	9.08268823747806e-06
b0471	cytosolic large ribosomal subunit	0.00363980091781541
b0426	cytosolic large ribosomal subunit	0.0107880356645256
b2922	cytosolic large ribosomal subunit	0.00171449270548966
b2429	cytosolic large ribosomal subunit	0.0240647004200909
b3612	cytosolic small ribosomal subunit	0.0157805217640347
b4384	cytosolic small ribosomal subunit	0.0324849223107792
b3983	cytosolic small ribosomal subunit	0.00693852795006965
b3309	cytosolic small ribosomal subunit	0.0183651461368068
b2171	cytosolic small ribosomal subunit	0.0130658349649625
b3164	cytosolic small ribosomal subunit	0.0324849223107792
b1151	integral component of plasma membrane	0.00259032011795565
b2488	integral component of plasma membrane	0.0223439694353014
b2120	integral component of plasma membrane	0.0258542435838351
b3063	integral component of plasma membrane	0.0190241910568793
b0634	integral component of plasma membrane	0.000610554047220128
b1306	integral component of plasma membrane	0.00195878076260013
b4081	integral component of plasma membrane	0.000396654057136188
b4077	integral component of plasma membrane	0.00071815684027128
b3578	integral component of plasma membrane	0.000272514491910424
b3538	integral component of plasma membrane	6.90787512573971e-05
b3534	integral component of plasma membrane	0.00162176220945815
b2056	integral component of plasma membrane	0.000183583072785626
b1755	integral component of plasma membrane	2.98230538930966e-07
b0735	integral component of plasma membrane	0.000540461461440813
b0520	integral component of plasma membrane	2.14849166804529e-05
b0488	integral component of plasma membrane	1.67576632405671e-05
b0341	integral component of plasma membrane	0.000540461461440813
b0158	integral component of plasma membrane	2.98230538930966e-07
b0087	integral component of plasma membrane	2.44969317009236e-06
b2077	integral component of plasma membrane	6.07909597005093e-06
b4048	lipopolysaccharide core region biosynthetic process	0.0336707441524461
b4652	lipopolysaccharide core region biosynthetic process	0.0323449555897469
b0705	lipopolysaccharide core region biosynthetic process	0.0432732247346494
b0655	membrane	0.047507814233533
b2511	membrane	0.0429332850229778
b0178	membrane	0.00230946688238419
b3150	membrane	0.0346157554794833
b1446	membrane	0.0354576113194214
b3305	membrane	0.0336707441524461
b3297	membrane	0.0183560499888881
b1651	membrane	0.0346157554794833
b0416	membrane	0.0125748549051242
b0356	membrane	0.0114237405954746
b4235	membrane	0.000963370574547914
b4182	membrane	0.0284622633860522
b3950	membrane	0.0281844845505631
b2531	membrane	0.047507814233533
b0866	membrane	0.0224025540561812
b0643	membrane	0.01363165459729
b4006	membrane	0.0196071000836949
b3636	membrane	0.0192267490553702
b2007	membrane	0.035419133810838
b4383	membrane	0.00648949612541976
b4142	membrane	0.00648949612541976
b3342	membrane	0.00223843457897847
b3320	membrane	0.030590643739364
b3309	membrane	0.0264978626817264
b2606	membrane	0.0284622633860522
b2415	membrane	0.0284622633860522
b2387	membrane	0.00392590019625061
b2019	membrane	0.000270323398867813
b1094	membrane	0.0264978626817264
b0474	membrane	0.0281844845505631
b0171	membrane	0.0400625489022881
b3261	membrane	0.0151835148184792
b2891	membrane	0.00147571713066696
b2539	organic phosphonate catabolic process	0.0303595928193399
b3947	organic phosphonate catabolic process	0.0348467926279218
b0595	organic phosphonate catabolic process	0.0348467926279218
b3745	organic phosphonate catabolic process	0.0405422174786652
b2207	organic phosphonate catabolic process	0.0192267490553702
b1397	organic phosphonate catabolic process	0.0226846288162485
b0976	organic phosphonate catabolic process	0.0124343228134971
b4693	organic phosphonate catabolic process	0.0303595928193399
b0283	organic phosphonate catabolic process	0.0218953318829416
b0271	organic phosphonate catabolic process	0.027105980047442
b4197	organic phosphonate catabolic process	0.0117909990750712
b4477	organic phosphonate catabolic process	0.000247505878098764
b2052	organic phosphonate catabolic process	0.000894248093008112
b2022	organic phosphonate catabolic process	0.0348467926279218
b1940	organic phosphonate catabolic process	0.0281844845505631
b0784	organic phosphonate catabolic process	0.0292328621682274
b0597	organic phosphonate catabolic process	0.0151737637855321
b0571	organic phosphonate catabolic process	0.0326457324620026
b0321	organic phosphonate catabolic process	0.0167024675734507
b0320	organic phosphonate catabolic process	0.0218953318829416
b0062	organic phosphonate catabolic process	0.000540461461440813
b1151	plasma membrane	9.29499095342782e-05
b4379	plasma membrane	1.21092735838602e-08
b2488	plasma membrane	0.00614693271944665
b3134	plasma membrane	3.99893451685784e-11
b4627	plasma membrane	0.00122067253901871
b4169	plasma membrane	0.000879461437926097
b3534	plasma membrane	6.83984620157692e-06
b3466	plasma membrane	0.0131996069782425
b2328	plasma membrane	0.00264364331445677
b1918	plasma membrane	1.05018084562932e-302
b1195	plasma membrane	3.19472005530858e-06
b1150	plasma membrane	0.0114237405954746
b0735	plasma membrane	2.97607638231057e-07
b0520	plasma membrane	1.30981116725218e-05
b0158	plasma membrane	8.20098951711164e-10
b0087	plasma membrane	1.05018084562932e-302
b2077	plasma membrane	1.89272342221656e-08
b3355	protein deglycosylation	0.0209586828417507
b2454	response to radiation	0.0455123229559234
b2495	structural constituent of ribosome	0.0293577750587704
b3619	structural constituent of ribosome	0.00074899935893055
b0125	structural constituent of ribosome	1.82440151519359e-05
b0185	structural constituent of ribosome	0.000199355892766962
b1917	structural constituent of ribosome	6.01282180029959e-05
b0156	structural constituent of ribosome	0.0474869632515753
b0178	structural constituent of ribosome	9.90548949959765e-07
b3612	structural constituent of ribosome	0.00011595296491553
b3495	structural constituent of ribosome	1.35745179881952e-06
b3386	structural constituent of ribosome	7.30920333207728e-05
b3302	structural constituent of ribosome	1.52954150444081e-05
b1089	structural constituent of ribosome	6.58491217109258e-10
b0484	structural constituent of ribosome	9.06907298195484e-09
b0416	structural constituent of ribosome	0.000296388859631236
b4235	structural constituent of ribosome	0.00666084116149951
b3426	structural constituent of ribosome	0.000940364372271937
b3290	structural constituent of ribosome	2.16616374804582e-06
b3189	structural constituent of ribosome	1.82670449383209e-06
b2990	structural constituent of ribosome	0.000486616854283284
b2347	structural constituent of ribosome	0.000908109748927567
b0643	structural constituent of ribosome	0.0110973191238789
b2705	structural constituent of ribosome	8.16595105462583e-06
b3003	structural constituent of ribosome	0.000540461461440813
b1864	structural constituent of ribosome	5.41810700732876e-07
b0436	structural constituent of ribosome	0.000404468302356652
b4147	structural constituent of ribosome	0.00045872651735035
b4006	structural constituent of ribosome	0.0284328596141981
b3775	structural constituent of ribosome	0.00499495636048051
b3602	structural constituent of ribosome	0.000199355892766962
b3423	structural constituent of ribosome	1.52727567867912e-06
b2579	structural constituent of ribosome	0.000940364372271937
b2551	structural constituent of ribosome	2.04343332181149e-07
b2498	structural constituent of ribosome	0.0335444659362008
b2185	structural constituent of ribosome	6.58491217109258e-10
b2007	structural constituent of ribosome	1.38638097517944e-07
b1712	structural constituent of ribosome	6.8228501078238e-05
b4384	structural constituent of ribosome	0.00288999969806148
b4381	structural constituent of ribosome	0.000540461461440813
b4142	structural constituent of ribosome	0.000540461461440813
b4059	structural constituent of ribosome	1.52954150444081e-05
b3980	structural constituent of ribosome	8.16595105462583e-06
b3732	structural constituent of ribosome	1.27099892761466e-05
b3339	structural constituent of ribosome	2.7497484332749e-07
b3320	structural constituent of ribosome	0.000540461461440813
b3309	structural constituent of ribosome	0.00129910323569704
b3181	structural constituent of ribosome	4.21860807967087e-06
b2926	structural constituent of ribosome	0.00117362977294332
b2890	structural constituent of ribosome	0.000676726415872371
b2779	structural constituent of ribosome	2.16616374804582e-06
b2387	structural constituent of ribosome	0.0133455718499294
b2359	structural constituent of ribosome	0.00129910323569704
b2343	structural constituent of ribosome	9.24965858163117e-08
b2019	structural constituent of ribosome	7.08154802968016e-06
b1676	structural constituent of ribosome	1.30981116725218e-05
b1594	structural constituent of ribosome	0.00887705013420369
b1094	structural constituent of ribosome	0.0159884161004897
b0683	structural constituent of ribosome	7.44972239994151e-09
b0170	structural constituent of ribosome	5.44760513428559e-10
b0014	structural constituent of ribosome	1.30981116725218e-05
b4243	structural constituent of ribosome	5.24530742103689e-05
b3164	structural constituent of ribosome	0.00288999969806148
b2891	structural constituent of ribosome	0.0410968161471627
b1852	structural constituent of ribosome	1.82440151519359e-05
b0471	structural constituent of ribosome	0.000540461461440813
b0426	structural constituent of ribosome	0.0207433362622032
b2922	structural constituent of ribosome	0.0490714961157592
b2429	structural constituent of ribosome	0.0381084702744903
b3294	translation	0.00723228282893601
b2511	translation	0.0218953318829416
b4362	translation	0.0324849223107792
b3495	translation	0.000202367011356774
b3386	translation	0.00106850014603375
b3305	translation	0.0400625489022881
b3302	translation	0.00820139991823045
b1732	translation	0.0400625489022881
b1089	translation	0.0324849223107792
b0903	translation	0.0416859406379765
b0605	translation	0.0212219070656199
b4182	translation	0.036876981744368
b3290	translation	0.0162566845348177
b3189	translation	0.0146051093408559
b2347	translation	0.0416859406379765
b3423	translation	0.0131347399354695
b3186	translation	0.000416360188259546
b3185	translation	0.000416360188259546
b3167	translation	0.0339209444540349
b2551	translation	0.0240421650567617
b1712	translation	0.00818302233920682
b4384	translation	0.0191826214480881
b4142	translation	0.00516351218957244
b3341	translation	0.0416859406379765
b3339	translation	0.000503065406665415
b3181	translation	0.00818302233920682
b2415	translation	0.036876981744368
b2019	translation	0.000657200603902218
b1677	translation	0.0416859406379765
b0683	translation	0.0218953318829416
b0166	translation	0.000944610828046593
b0014	translation	0.0433277537812976
b0171	translation	0.0433277537812976
b3164	translation	0.0191826214480881
b0015	translation elongation factor activity	0.0293140567167205
b3980	translation elongation factor activity	0.0388644523913302
b0655	unfolded protein binding	0.0410968161471627
b2511	unfolded protein binding	0.0217542894386534
b1446	unfolded protein binding	7.89092420352539e-05
b0416	unfolded protein binding	0.043846956915057
b0356	unfolded protein binding	0.00309978615547078
b4235	unfolded protein binding	0.0022656820282884
b0866	unfolded protein binding	0.004121698287463
b0643	unfolded protein binding	0.000104397522505369
b4006	unfolded protein binding	0.0293577750587704
b3636	unfolded protein binding	0.000123285811328227
b2007	unfolded protein binding	0.0200072832378595
b4391	unfolded protein binding	8.71223818312326e-05
b4384	unfolded protein binding	0.000271118650362522
b4383	unfolded protein binding	0.00246138810828943
b4000	unfolded protein binding	0.00246138810828943
b3339	unfolded protein binding	0.00381800887830634
b3309	unfolded protein binding	0.000146220215363321
b2606	unfolded protein binding	0.0336196906561283
b2387	unfolded protein binding	0.000123285811328227
b2019	unfolded protein binding	0.000159426189668466
b1850	unfolded protein binding	0.00309978615547078
b1676	unfolded protein binding	0.0384839732904907
b1094	unfolded protein binding	0.000146220215363321
b0911	unfolded protein binding	0.000159426189668466
b0170	unfolded protein binding	0.0275112167004955
b3164	unfolded protein binding	0.000271118650362522
b2891	unfolded protein binding	0.0384839732904907
