# Supplementary material for: CSN: unsupervised approach for inferring biological networks based on the genome alone
Source: BMC Bioinformatics. 2020 May 15;21:190. doi: 10.1186/s12859-020-3479-9 (PMC7227238; doi:10.1186/s12859-020-3479-9)
Supplement: Supplementary file 3 — Additional file 3. Table 13b. The new 392 annotations predicted for E. coli. (C) The new 693 annotations predicted for the metagenomic sample. [file 12859_2020_3479_MOESM3_ESM.csv]

OrfName	InterPro_id	PvalCorrected	InterPro_desc	GO_id	GO_term
srr5883619.31144-31144-1	IPR000209	1.55429895659533e-05	Peptidase S8/S53 domain	0004252	serine-type endopeptidase activity
srr5883619.34310-34310-1	IPR000209	0.00406810338859213	Peptidase S8/S53 domain	0004252	serine-type endopeptidase activity
srr5883619.88442-88442-1	IPR000209	0.00024884761195574	Peptidase S8/S53 domain	0004252	serine-type endopeptidase activity
srr5883619.222091-222091-1	IPR000209	0.00056537782670444	Peptidase S8/S53 domain	0004252	serine-type endopeptidase activity
srr5883619.20178-20178-1	IPR000209	0.0148976420633193	Peptidase S8/S53 domain	0004252	serine-type endopeptidase activity
srr5883619.133242-133242-1	IPR000209	0.000759835094361897	Peptidase S8/S53 domain	0004252	serine-type endopeptidase activity
srr5883619.84540-84540-1	IPR000209	0.0153418227505503	Peptidase S8/S53 domain	0004252	serine-type endopeptidase activity
srr5883619.66085-66085-1	IPR000209	6.6880296114777e-05	Peptidase S8/S53 domain	0004252	serine-type endopeptidase activity
srr5883619.6232-6232-1	IPR000209	0.00720994870907515	Peptidase S8/S53 domain	0004252	serine-type endopeptidase activity
srr5883619.32033-32033-1	IPR000209	4.60417077545126e-05	Peptidase S8/S53 domain	0004252	serine-type endopeptidase activity
srr5883619.23768-23768-1	IPR000209	0.00406810338859213	Peptidase S8/S53 domain	0004252	serine-type endopeptidase activity
srr5883619.185793-185793-1	IPR000209	0.00340357094784197	Peptidase S8/S53 domain	0004252	serine-type endopeptidase activity
srr5883619.156196-156196-1	IPR000209	5.21662825317006e-05	Peptidase S8/S53 domain	0004252	serine-type endopeptidase activity
srr5883619.124965-124965-1	IPR000209	0.00483682897038518	Peptidase S8/S53 domain	0004252	serine-type endopeptidase activity
srr5883619.124524-124524-1	IPR000209	0.00056537782670444	Peptidase S8/S53 domain	0004252	serine-type endopeptidase activity
srr5883619.122689-122689-1	IPR000209	0.00900291344946082	Peptidase S8/S53 domain	0004252	serine-type endopeptidase activity
srr5883619.117029-117029-1	IPR000209	0.00406810338859213	Peptidase S8/S53 domain	0004252	serine-type endopeptidase activity
srr5883619.115108-115108-1	IPR000209	0.0197219807837938	Peptidase S8/S53 domain	0004252	serine-type endopeptidase activity
srr5883619.114628-114628-1	IPR000209	0.00340357094784197	Peptidase S8/S53 domain	0004252	serine-type endopeptidase activity
srr5883619.110868-110868-1	IPR000209	0.00253121101459877	Peptidase S8/S53 domain	0004252	serine-type endopeptidase activity
srr5883619.133618-133618-1	IPR000209	0.00900291344946082	Peptidase S8/S53 domain	0004252	serine-type endopeptidase activity
srr5883619.42074-42074-1	IPR000453	0.0282694640143606	Chorismate synthase	0004107	chorismate synthase activity
srr5883619.93356-93356-1	IPR000531	1.18457881445772e-305
srr5883619.55217-55217-1	IPR000531	1.18457881445772e-305
srr5883619.164182-164182-1	IPR000531	7.78944741084343e-09
srr5883619.212691-212691-1	IPR000531	0.00496070974935217
srr5883619.109510-109510-1	IPR000531	0.0313409728427238
srr5883619.80736-80736-1	IPR000531	0.0144957518857231
srr5883619.204417-204417-1	IPR000531	0.00412472911265482
srr5883619.200989-200989-1	IPR000531	0.0136265279838767
srr5883619.197775-197775-1	IPR000531	0.00561499815379394
srr5883619.51131-51131-2	IPR000531	0.0217396587058214
srr5883619.98283-98283-1	IPR000531	2.3136817495466e-05
srr5883619.79687-79687-1	IPR000531	1.08288328418927e-05
srr5883619.70488-70488-1	IPR000531	1.99121161961085e-06
srr5883619.67836-67836-1	IPR000531	3.77160038667266e-06
srr5883619.61836-61836-1	IPR000531	3.22135309113669e-08
srr5883619.61205-61205-1	IPR000531	0.000699921695845343
srr5883619.57811-57811-1	IPR000531	0.0288886795166054
srr5883619.56816-56816-1	IPR000531	8.46891978937324e-05
srr5883619.47451-47451-1	IPR000531	8.77020224453869e-07
srr5883619.33682-33682-1	IPR000531	0.00470523407809116
srr5883619.213047-213047-1	IPR000531	0.0408371644392346
srr5883619.207200-207200-1	IPR000531	0.000918599860267811
srr5883619.204840-204840-1	IPR000531	7.05432867224153e-05
srr5883619.20385-20385-1	IPR000531	0.00648863345413452
srr5883619.174974-174974-1	IPR000531	0.000129080534693064
srr5883619.169054-169054-1	IPR000531	1.16075406864274e-06
srr5883619.151768-151768-1	IPR000531	3.33558108764868e-06
srr5883619.148034-148034-1	IPR000531	3.77160038667266e-06
srr5883619.140854-140854-1	IPR000531	4.99822640559058e-08
srr5883619.135732-135732-1	IPR000531	3.33558108764868e-06
srr5883619.11302-11302-1	IPR000531	0.00375425929347312
srr5883619.106885-106885-1	IPR000531	2.6131205583634e-08
srr5883619.10613-10613-1	IPR000531	0.00419575445784282
srr5883619.94217-94217-1	IPR000795	0.000839113395662301	Transcription factor, GTP-binding domain	0003924	GTPase activity
srr5883619.80954-80954-1	IPR000795	0.000433871328596813	Transcription factor, GTP-binding domain	0003924	GTPase activity
srr5883619.80034-80034-1	IPR000795	0.000143183899343359	Transcription factor, GTP-binding domain	0003924	GTPase activity
srr5883619.62645-62645-1	IPR000795	2.29752120143614e-05	Transcription factor, GTP-binding domain	0003924	GTPase activity
srr5883619.58538-58538-1	IPR000795	3.1138851170293e-05	Transcription factor, GTP-binding domain	0003924	GTPase activity
srr5883619.5414-5414-1	IPR000795	0.000685965102209378	Transcription factor, GTP-binding domain	0003924	GTPase activity
srr5883619.189689-189689-2	IPR000795	1.34989441511114e-06	Transcription factor, GTP-binding domain	0003924	GTPase activity
srr5883619.185609-185609-1	IPR000795	4.7235339972751e-07	Transcription factor, GTP-binding domain	0003924	GTPase activity
srr5883619.18256-18256-1	IPR000795	3.3363541475154e-05	Transcription factor, GTP-binding domain	0003924	GTPase activity
srr5883619.164566-164566-1	IPR000795	0.000159455859518192	Transcription factor, GTP-binding domain	0003924	GTPase activity
srr5883619.153199-153199-1	IPR000795	2.68021826480313e-05	Transcription factor, GTP-binding domain	0003924	GTPase activity
srr5883619.92379-92379-1	IPR000795	0.000135734255207782	Transcription factor, GTP-binding domain	0003924	GTPase activity
srr5883619.52610-52610-1	IPR000795	0.000217480065546098	Transcription factor, GTP-binding domain	0003924	GTPase activity
srr5883619.49304-49304-1	IPR000795	0.000289194544361938	Transcription factor, GTP-binding domain	0003924	GTPase activity
srr5883619.40268-40268-1	IPR000795	0.000334019180079573	Transcription factor, GTP-binding domain	0003924	GTPase activity
srr5883619.115356-115356-1	IPR000795	0.000265726958847702	Transcription factor, GTP-binding domain	0003924	GTPase activity
srr5883619.104843-104843-1	IPR000795	0.000303901878309994	Transcription factor, GTP-binding domain	0003924	GTPase activity
srr5883619.104005-104005-1	IPR000795	0.000176772470970969	Transcription factor, GTP-binding domain	0003924	GTPase activity
srr5883619.54520-54520-1	IPR000795	4.44727223390385e-05	Transcription factor, GTP-binding domain	0003924	GTPase activity
srr5883619.189437-189437-1	IPR000795	4.44727223390385e-05	Transcription factor, GTP-binding domain	0003924	GTPase activity
srr5883619.99952-99952-1	IPR000795	0.00094516096389495	Transcription factor, GTP-binding domain	0003924	GTPase activity
srr5883619.92989-92989-1	IPR000795	0.000151325585159842	Transcription factor, GTP-binding domain	0003924	GTPase activity
srr5883619.69588-69588-1	IPR000795	0.000659591079811744	Transcription factor, GTP-binding domain	0003924	GTPase activity
srr5883619.32198-32198-1	IPR000795	0.00601622499020091	Transcription factor, GTP-binding domain	0003924	GTPase activity
srr5883619.224629-224629-2	IPR000795	6.75630727693996e-06	Transcription factor, GTP-binding domain	0003924	GTPase activity
srr5883619.183589-183589-1	IPR000795	0.00340357094784197	Transcription factor, GTP-binding domain	0003924	GTPase activity
srr5883619.174148-174148-2	IPR000795	3.1138851170293e-05	Transcription factor, GTP-binding domain	0003924	GTPase activity
srr5883619.178318-178318-1	IPR000795	0.0393850947889208	Transcription factor, GTP-binding domain	0003924	GTPase activity
srr5883619.93356-93356-2	IPR000795	0.00218426059200427	Transcription factor, GTP-binding domain	0003924	GTPase activity
srr5883619.90-90-1	IPR000795	0.0253932351565242	Transcription factor, GTP-binding domain	0003924	GTPase activity
srr5883619.84240-84240-1	IPR000795	0.0166857665793505	Transcription factor, GTP-binding domain	0003924	GTPase activity
srr5883619.8175-8175-2	IPR000795	0.0462598313787292	Transcription factor, GTP-binding domain	0003924	GTPase activity
srr5883619.76623-76623-2	IPR000795	0.00806644318924829	Transcription factor, GTP-binding domain	0003924	GTPase activity
srr5883619.75593-75593-2	IPR000795	0.0469904879242591	Transcription factor, GTP-binding domain	0003924	GTPase activity
srr5883619.64742-64742-1	IPR000795	0.0344672332572576	Transcription factor, GTP-binding domain	0003924	GTPase activity
srr5883619.5812-5812-1	IPR000795	0.000772879677393423	Transcription factor, GTP-binding domain	0003924	GTPase activity
srr5883619.56302-56302-2	IPR000795	0.0299503139370416	Transcription factor, GTP-binding domain	0003924	GTPase activity
srr5883619.54750-54750-2	IPR000795	0.0130166375006752	Transcription factor, GTP-binding domain	0003924	GTPase activity
srr5883619.54162-54162-2	IPR000795	0.00144246906837254	Transcription factor, GTP-binding domain	0003924	GTPase activity
srr5883619.53949-53949-2	IPR000795	0.0483876595614405	Transcription factor, GTP-binding domain	0003924	GTPase activity
srr5883619.48751-48751-1	IPR000795	0.00942291532999575	Transcription factor, GTP-binding domain	0003924	GTPase activity
srr5883619.47477-47477-2	IPR000795	0.0103796796958873	Transcription factor, GTP-binding domain	0003924	GTPase activity
srr5883619.34626-34626-1	IPR000795	0.0393850947889208	Transcription factor, GTP-binding domain	0003924	GTPase activity
srr5883619.3374-3374-1	IPR000795	0.00688537178960458	Transcription factor, GTP-binding domain	0003924	GTPase activity
srr5883619.30268-30268-1	IPR000795	0.0483876595614405	Transcription factor, GTP-binding domain	0003924	GTPase activity
srr5883619.27496-27496-2	IPR000795	0.0406300475660278	Transcription factor, GTP-binding domain	0003924	GTPase activity
srr5883619.27496-27496-1	IPR000795	0.0437756106246384	Transcription factor, GTP-binding domain	0003924	GTPase activity
srr5883619.228984-228984-1	IPR000795	0.047669942433613	Transcription factor, GTP-binding domain	0003924	GTPase activity
srr5883619.227752-227752-1	IPR000795	0.0483876595614405	Transcription factor, GTP-binding domain	0003924	GTPase activity
srr5883619.209819-209819-1	IPR000795	0.0305536537981825	Transcription factor, GTP-binding domain	0003924	GTPase activity
srr5883619.193756-193756-2	IPR000795	0.0393850947889208	Transcription factor, GTP-binding domain	0003924	GTPase activity
srr5883619.193333-193333-2	IPR000795	0.000265726958847702	Transcription factor, GTP-binding domain	0003924	GTPase activity
srr5883619.19058-19058-2	IPR000795	6.21680644230909e-05	Transcription factor, GTP-binding domain	0003924	GTPase activity
srr5883619.188835-188835-1	IPR000795	0.0233639832081079	Transcription factor, GTP-binding domain	0003924	GTPase activity
srr5883619.175503-175503-1	IPR000795	0.00872732836579763	Transcription factor, GTP-binding domain	0003924	GTPase activity
srr5883619.173871-173871-1	IPR000795	0.0406300475660278	Transcription factor, GTP-binding domain	0003924	GTPase activity
srr5883619.171493-171493-2	IPR000795	3.67840339447293e-06	Transcription factor, GTP-binding domain	0003924	GTPase activity
srr5883619.164051-164051-1	IPR000795	0.0406300475660278	Transcription factor, GTP-binding domain	0003924	GTPase activity
srr5883619.163113-163113-2	IPR000795	0.015964996713068	Transcription factor, GTP-binding domain	0003924	GTPase activity
srr5883619.160215-160215-1	IPR000795	0.047669942433613	Transcription factor, GTP-binding domain	0003924	GTPase activity
srr5883619.155428-155428-1	IPR000795	0.00417088543191144	Transcription factor, GTP-binding domain	0003924	GTPase activity
srr5883619.151818-151818-2	IPR000795	0.0214295760197966	Transcription factor, GTP-binding domain	0003924	GTPase activity
srr5883619.137667-137667-2	IPR000795	0.000348276266975185	Transcription factor, GTP-binding domain	0003924	GTPase activity
srr5883619.123246-123246-1	IPR000795	0.0142776540678837	Transcription factor, GTP-binding domain	0003924	GTPase activity
srr5883619.122099-122099-1	IPR000795	0.00350375450608043	Transcription factor, GTP-binding domain	0003924	GTPase activity
srr5883619.116276-116276-1	IPR000795	0.0196263988091681	Transcription factor, GTP-binding domain	0003924	GTPase activity
srr5883619.112724-112724-1	IPR000795	0.0127129271212168	Transcription factor, GTP-binding domain	0003924	GTPase activity
srr5883619.111576-111576-1	IPR000795	0.00806644318924829	Transcription factor, GTP-binding domain	0003924	GTPase activity
srr5883619.109876-109876-1	IPR000795	0.00330257039318557	Transcription factor, GTP-binding domain	0003924	GTPase activity
srr5883619.175932-175932-2	IPR000868	0.0054705407836584	Isochorismatase-like	0003824	catalytic activity
srr5883619.217618-217618-1	IPR000868	0.00115656668342626	Isochorismatase-like	0003824	catalytic activity
srr5883619.4998-4998-2	IPR000868	0.0134022671703856	Isochorismatase-like	0003824	catalytic activity
srr5883619.94217-94217-1	IPR000868	0.00761164368695618	Isochorismatase-like	0003824	catalytic activity
srr5883619.80954-80954-1	IPR000868	0.00439585034140901	Isochorismatase-like	0003824	catalytic activity
srr5883619.58538-58538-1	IPR000868	0.000496393127478578	Isochorismatase-like	0003824	catalytic activity
srr5883619.5414-5414-1	IPR000868	0.00644460084418191	Isochorismatase-like	0003824	catalytic activity
srr5883619.18256-18256-1	IPR000868	0.000525683595985607	Isochorismatase-like	0003824	catalytic activity
srr5883619.153199-153199-1	IPR000868	0.000443034195320185	Isochorismatase-like	0003824	catalytic activity
srr5883619.40605-40605-1	IPR000868	0.0403412866541548	Isochorismatase-like	0003824	catalytic activity
srr5883619.81245-81245-1	IPR000868	0.00761164368695618	Isochorismatase-like	0003824	catalytic activity
srr5883619.176163-176163-2	IPR000868	4.86554454713804e-05	Isochorismatase-like	0003824	catalytic activity
srr5883619.104005-104005-1	IPR000868	0.0020694334460116	Isochorismatase-like	0003824	catalytic activity
srr5883619.54520-54520-1	IPR000868	0.000659591079811744	Isochorismatase-like	0003824	catalytic activity
srr5883619.192284-192284-2	IPR000868	0.00222831464446528	Isochorismatase-like	0003824	catalytic activity
srr5883619.189437-189437-1	IPR000868	0.000659591079811744	Isochorismatase-like	0003824	catalytic activity
srr5883619.99952-99952-1	IPR000868	0.00839840901920539	Isochorismatase-like	0003824	catalytic activity
srr5883619.92989-92989-1	IPR000868	0.00181070464176389	Isochorismatase-like	0003824	catalytic activity
srr5883619.69588-69588-1	IPR000868	0.00623923297137385	Isochorismatase-like	0003824	catalytic activity
srr5883619.32198-32198-1	IPR000868	0.0388598359427578	Isochorismatase-like	0003824	catalytic activity
srr5883619.224629-224629-2	IPR000868	0.00015296990994808	Isochorismatase-like	0003824	catalytic activity
srr5883619.183589-183589-1	IPR000868	0.0240535511388401	Isochorismatase-like	0003824	catalytic activity
srr5883619.174148-174148-2	IPR000868	0.000496393127478578	Isochorismatase-like	0003824	catalytic activity
srr5883619.93356-93356-2	IPR000868	0.0165492544688621	Isochorismatase-like	0003824	catalytic activity
srr5883619.83612-83612-1	IPR000868	0.0136540332479369	Isochorismatase-like	0003824	catalytic activity
srr5883619.81256-81256-2	IPR000868	0.0321844134514644	Isochorismatase-like	0003824	catalytic activity
srr5883619.76623-76623-2	IPR000868	0.0483876595614405	Isochorismatase-like	0003824	catalytic activity
srr5883619.71904-71904-2	IPR000868	0.0125363845390077	Isochorismatase-like	0003824	catalytic activity
srr5883619.59264-59264-1	IPR000868	0.00602759177228245	Isochorismatase-like	0003824	catalytic activity
srr5883619.54162-54162-2	IPR000868	0.0118186931108503	Isochorismatase-like	0003824	catalytic activity
srr5883619.47477-47477-2	IPR000868	7.83252342426466e-05	Isochorismatase-like	0003824	catalytic activity
srr5883619.42425-42425-1	IPR000868	0.0127455166116871	Isochorismatase-like	0003824	catalytic activity
srr5883619.34626-34626-1	IPR000868	0.00731441002981939	Isochorismatase-like	0003824	catalytic activity
srr5883619.22267-22267-1	IPR000868	0.0487470992144514	Isochorismatase-like	0003824	catalytic activity
srr5883619.21822-21822-1	IPR000868	0.0434716246365819	Isochorismatase-like	0003824	catalytic activity
srr5883619.194810-194810-1	IPR000868	0.0487470992144514	Isochorismatase-like	0003824	catalytic activity
srr5883619.193333-193333-2	IPR000868	0.00288274519673168	Isochorismatase-like	0003824	catalytic activity
srr5883619.19058-19058-2	IPR000868	0.000863759431301412	Isochorismatase-like	0003824	catalytic activity
srr5883619.189437-189437-2	IPR000868	0.0400945842898092	Isochorismatase-like	0003824	catalytic activity
srr5883619.182335-182335-1	IPR000868	0.0302814225595731	Isochorismatase-like	0003824	catalytic activity
srr5883619.171493-171493-2	IPR000868	9.35559009269324e-05	Isochorismatase-like	0003824	catalytic activity
srr5883619.155428-155428-1	IPR000868	0.0286104932732261	Isochorismatase-like	0003824	catalytic activity
srr5883619.137667-137667-2	IPR000868	0.000110923118205677	Isochorismatase-like	0003824	catalytic activity
srr5883619.122099-122099-1	IPR000868	0.024679051997709	Isochorismatase-like	0003824	catalytic activity
srr5883619.119853-119853-1	IPR000868	0.0262849844961966	Isochorismatase-like	0003824	catalytic activity
srr5883619.117958-117958-1	IPR000868	0.0235286771483836	Isochorismatase-like	0003824	catalytic activity
srr5883619.111576-111576-1	IPR000868	0.0483876595614405	Isochorismatase-like	0003824	catalytic activity
srr5883619.109876-109876-1	IPR000868	0.0234653561583772	Isochorismatase-like	0003824	catalytic activity
srr5883619.104988-104988-1	IPR000868	0.0136540332479369	Isochorismatase-like	0003824	catalytic activity
srr5883619.31568-31568-1	IPR000868	0.0109677120477805	Isochorismatase-like	0003824	catalytic activity
srr5883619.151836-151836-2	IPR000868	0.0386631061819042	Isochorismatase-like	0003824	catalytic activity
srr5883619.52260-52260-1	IPR001381	0.0431436176861331	3-dehydroquinate dehydratase type I	0003855	3-dehydroquinate dehydratase activity
srr5883619.223703-223703-1	IPR001381	0.0431436176861331	3-dehydroquinate dehydratase type I	0003855	3-dehydroquinate dehydratase activity
srr5883619.214265-214265-1	IPR001381	0.0406283554187651	3-dehydroquinate dehydratase type I	0003855	3-dehydroquinate dehydratase activity
srr5883619.127844-127844-1	IPR001381	0.0444530985673276	3-dehydroquinate dehydratase type I	0003855	3-dehydroquinate dehydratase activity
srr5883619.185878-185878-1	IPR001381	0.0444530985673276	3-dehydroquinate dehydratase type I	0003855	3-dehydroquinate dehydratase activity
srr5883619.185609-185609-1	IPR001789	0.016007428384353	Signal transduction response regulator, receiver domain	0000160	phosphorelay signal transduction system
srr5883619.111302-111302-1	IPR002932	4.84370563901042e-08	Glutamate synthase domain	0015930	glutamate synthase activity
srr5883619.56217-56217-1	IPR002932	1.18457881445772e-305	Glutamate synthase domain	0015930	glutamate synthase activity
srr5883619.202662-202662-1	IPR002932	7.82198611583004e-05	Glutamate synthase domain	0015930	glutamate synthase activity
srr5883619.60798-60798-1	IPR002932	1.18457881445772e-305	Glutamate synthase domain	0015930	glutamate synthase activity
srr5883619.117759-117759-2	IPR002932	1.06603696941595e-11	Glutamate synthase domain	0015930	glutamate synthase activity
srr5883619.32198-32198-1	IPR002932	1.58051984682586e-05	Glutamate synthase domain	0015930	glutamate synthase activity
srr5883619.183589-183589-1	IPR002932	1.18457881445772e-305	Glutamate synthase domain	0015930	glutamate synthase activity
srr5883619.135254-135254-1	IPR002932	1.18457881445772e-305	Glutamate synthase domain	0015930	glutamate synthase activity
srr5883619.89121-89121-1	IPR002932	1.18457881445772e-305	Glutamate synthase domain	0015930	glutamate synthase activity
srr5883619.83308-83308-1	IPR002932	1.18457881445772e-305	Glutamate synthase domain	0015930	glutamate synthase activity
srr5883619.178744-178744-1	IPR002932	1.18457881445772e-305	Glutamate synthase domain	0015930	glutamate synthase activity
srr5883619.178318-178318-1	IPR002932	1.18457881445772e-305	Glutamate synthase domain	0015930	glutamate synthase activity
srr5883619.146873-146873-2	IPR002932	1.18457881445772e-305	Glutamate synthase domain	0015930	glutamate synthase activity
srr5883619.94074-94074-2	IPR002932	1.18457881445772e-305	Glutamate synthase domain	0015930	glutamate synthase activity
srr5883619.93356-93356-2	IPR002932	0.0346589686067206	Glutamate synthase domain	0015930	glutamate synthase activity
srr5883619.90-90-1	IPR002932	1.18457881445772e-305	Glutamate synthase domain	0015930	glutamate synthase activity
srr5883619.84240-84240-1	IPR002932	1.25582499536907e-09	Glutamate synthase domain	0015930	glutamate synthase activity
srr5883619.83612-83612-1	IPR002932	1.18457881445772e-305	Glutamate synthase domain	0015930	glutamate synthase activity
srr5883619.8175-8175-2	IPR002932	1.18457881445772e-305	Glutamate synthase domain	0015930	glutamate synthase activity
srr5883619.81408-81408-1	IPR002932	1.18457881445772e-305	Glutamate synthase domain	0015930	glutamate synthase activity
srr5883619.81256-81256-2	IPR002932	1.18457881445772e-305	Glutamate synthase domain	0015930	glutamate synthase activity
srr5883619.78710-78710-1	IPR002932	1.18457881445772e-305	Glutamate synthase domain	0015930	glutamate synthase activity
srr5883619.76623-76623-2	IPR002932	3.5149519673233e-10	Glutamate synthase domain	0015930	glutamate synthase activity
srr5883619.75593-75593-2	IPR002932	1.18457881445772e-305	Glutamate synthase domain	0015930	glutamate synthase activity
srr5883619.71904-71904-2	IPR002932	1.18457881445772e-305	Glutamate synthase domain	0015930	glutamate synthase activity
srr5883619.7098-7098-1	IPR002932	1.18457881445772e-305	Glutamate synthase domain	0015930	glutamate synthase activity
srr5883619.64742-64742-1	IPR002932	1.18457881445772e-305	Glutamate synthase domain	0015930	glutamate synthase activity
srr5883619.63845-63845-2	IPR002932	1.18457881445772e-305	Glutamate synthase domain	0015930	glutamate synthase activity
srr5883619.61368-61368-1	IPR002932	1.18457881445772e-305	Glutamate synthase domain	0015930	glutamate synthase activity
srr5883619.59264-59264-1	IPR002932	1.18457881445772e-305	Glutamate synthase domain	0015930	glutamate synthase activity
srr5883619.56302-56302-2	IPR002932	1.18457881445772e-305	Glutamate synthase domain	0015930	glutamate synthase activity
srr5883619.55217-55217-2	IPR002932	1.18457881445772e-305	Glutamate synthase domain	0015930	glutamate synthase activity
srr5883619.54750-54750-2	IPR002932	1.97725085039775e-08	Glutamate synthase domain	0015930	glutamate synthase activity
srr5883619.53949-53949-2	IPR002932	1.18457881445772e-305	Glutamate synthase domain	0015930	glutamate synthase activity
srr5883619.51131-51131-1	IPR002932	1.18457881445772e-305	Glutamate synthase domain	0015930	glutamate synthase activity
srr5883619.49890-49890-2	IPR002932	1.18457881445772e-305	Glutamate synthase domain	0015930	glutamate synthase activity
srr5883619.48751-48751-1	IPR002932	1.59037275268025e-07	Glutamate synthase domain	0015930	glutamate synthase activity
srr5883619.42425-42425-1	IPR002932	1.18457881445772e-305	Glutamate synthase domain	0015930	glutamate synthase activity
srr5883619.34626-34626-1	IPR002932	1.18457881445772e-305	Glutamate synthase domain	0015930	glutamate synthase activity
srr5883619.3374-3374-1	IPR002932	1.60493665468361e-06	Glutamate synthase domain	0015930	glutamate synthase activity
srr5883619.30268-30268-1	IPR002932	1.18457881445772e-305	Glutamate synthase domain	0015930	glutamate synthase activity
srr5883619.27496-27496-2	IPR002932	1.18457881445772e-305	Glutamate synthase domain	0015930	glutamate synthase activity
srr5883619.27496-27496-1	IPR002932	1.18457881445772e-305	Glutamate synthase domain	0015930	glutamate synthase activity
srr5883619.26285-26285-2	IPR002932	1.18457881445772e-305	Glutamate synthase domain	0015930	glutamate synthase activity
srr5883619.25920-25920-1	IPR002932	1.18457881445772e-305	Glutamate synthase domain	0015930	glutamate synthase activity
srr5883619.24560-24560-2	IPR002932	1.18457881445772e-305	Glutamate synthase domain	0015930	glutamate synthase activity
srr5883619.229673-229673-2	IPR002932	1.18457881445772e-305	Glutamate synthase domain	0015930	glutamate synthase activity
srr5883619.228984-228984-1	IPR002932	1.18457881445772e-305	Glutamate synthase domain	0015930	glutamate synthase activity
srr5883619.227752-227752-1	IPR002932	1.18457881445772e-305	Glutamate synthase domain	0015930	glutamate synthase activity
srr5883619.22267-22267-1	IPR002932	1.18457881445772e-305	Glutamate synthase domain	0015930	glutamate synthase activity
srr5883619.222461-222461-2	IPR002932	1.18457881445772e-305	Glutamate synthase domain	0015930	glutamate synthase activity
srr5883619.216585-216585-2	IPR002932	1.18457881445772e-305	Glutamate synthase domain	0015930	glutamate synthase activity
srr5883619.215990-215990-1	IPR002932	1.18457881445772e-305	Glutamate synthase domain	0015930	glutamate synthase activity
srr5883619.211068-211068-1	IPR002932	1.18457881445772e-305	Glutamate synthase domain	0015930	glutamate synthase activity
srr5883619.210796-210796-2	IPR002932	1.18457881445772e-305	Glutamate synthase domain	0015930	glutamate synthase activity
srr5883619.209819-209819-1	IPR002932	1.18457881445772e-305	Glutamate synthase domain	0015930	glutamate synthase activity
srr5883619.206859-206859-2	IPR002932	1.18457881445772e-305	Glutamate synthase domain	0015930	glutamate synthase activity
srr5883619.205462-205462-1	IPR002932	1.18457881445772e-305	Glutamate synthase domain	0015930	glutamate synthase activity
srr5883619.205362-205362-1	IPR002932	1.18457881445772e-305	Glutamate synthase domain	0015930	glutamate synthase activity
srr5883619.204136-204136-2	IPR002932	1.18457881445772e-305	Glutamate synthase domain	0015930	glutamate synthase activity
srr5883619.203745-203745-1	IPR002932	1.18457881445772e-305	Glutamate synthase domain	0015930	glutamate synthase activity
srr5883619.20215-20215-1	IPR002932	1.18457881445772e-305	Glutamate synthase domain	0015930	glutamate synthase activity
srr5883619.196119-196119-2	IPR002932	1.18457881445772e-305	Glutamate synthase domain	0015930	glutamate synthase activity
srr5883619.195606-195606-1	IPR002932	1.18457881445772e-305	Glutamate synthase domain	0015930	glutamate synthase activity
srr5883619.193756-193756-2	IPR002932	1.18457881445772e-305	Glutamate synthase domain	0015930	glutamate synthase activity
srr5883619.189437-189437-2	IPR002932	1.18457881445772e-305	Glutamate synthase domain	0015930	glutamate synthase activity
srr5883619.188835-188835-1	IPR002932	1.18457881445772e-305	Glutamate synthase domain	0015930	glutamate synthase activity
srr5883619.184491-184491-1	IPR002932	1.18457881445772e-305	Glutamate synthase domain	0015930	glutamate synthase activity
srr5883619.182335-182335-1	IPR002932	1.18457881445772e-305	Glutamate synthase domain	0015930	glutamate synthase activity
srr5883619.180711-180711-1	IPR002932	1.18457881445772e-305	Glutamate synthase domain	0015930	glutamate synthase activity
srr5883619.177684-177684-1	IPR002932	1.18457881445772e-305	Glutamate synthase domain	0015930	glutamate synthase activity
srr5883619.175503-175503-1	IPR002932	9.28601238741297e-13	Glutamate synthase domain	0015930	glutamate synthase activity
srr5883619.173871-173871-1	IPR002932	1.18457881445772e-305	Glutamate synthase domain	0015930	glutamate synthase activity
srr5883619.170242-170242-2	IPR002932	1.18457881445772e-305	Glutamate synthase domain	0015930	glutamate synthase activity
srr5883619.165413-165413-1	IPR002932	1.18457881445772e-305	Glutamate synthase domain	0015930	glutamate synthase activity
srr5883619.164051-164051-1	IPR002932	1.18457881445772e-305	Glutamate synthase domain	0015930	glutamate synthase activity
srr5883619.163650-163650-1	IPR002932	1.18457881445772e-305	Glutamate synthase domain	0015930	glutamate synthase activity
srr5883619.163113-163113-2	IPR002932	5.35146462016557e-09	Glutamate synthase domain	0015930	glutamate synthase activity
srr5883619.160629-160629-2	IPR002932	1.18457881445772e-305	Glutamate synthase domain	0015930	glutamate synthase activity
srr5883619.160215-160215-1	IPR002932	1.18457881445772e-305	Glutamate synthase domain	0015930	glutamate synthase activity
srr5883619.156615-156615-1	IPR002932	1.18457881445772e-305	Glutamate synthase domain	0015930	glutamate synthase activity
srr5883619.153274-153274-1	IPR002932	1.18457881445772e-305	Glutamate synthase domain	0015930	glutamate synthase activity
srr5883619.152881-152881-2	IPR002932	1.18457881445772e-305	Glutamate synthase domain	0015930	glutamate synthase activity
srr5883619.151818-151818-2	IPR002932	1.18457881445772e-305	Glutamate synthase domain	0015930	glutamate synthase activity
srr5883619.151610-151610-2	IPR002932	1.18457881445772e-305	Glutamate synthase domain	0015930	glutamate synthase activity
srr5883619.146037-146037-2	IPR002932	1.18457881445772e-305	Glutamate synthase domain	0015930	glutamate synthase activity
srr5883619.146037-146037-1	IPR002932	1.18457881445772e-305	Glutamate synthase domain	0015930	glutamate synthase activity
srr5883619.138120-138120-2	IPR002932	1.18457881445772e-305	Glutamate synthase domain	0015930	glutamate synthase activity
srr5883619.134674-134674-2	IPR002932	1.18457881445772e-305	Glutamate synthase domain	0015930	glutamate synthase activity
srr5883619.134297-134297-1	IPR002932	1.18457881445772e-305	Glutamate synthase domain	0015930	glutamate synthase activity
srr5883619.123246-123246-1	IPR002932	1.2858815850409e-10	Glutamate synthase domain	0015930	glutamate synthase activity
srr5883619.119853-119853-1	IPR002932	1.18457881445772e-305	Glutamate synthase domain	0015930	glutamate synthase activity
srr5883619.119214-119214-2	IPR002932	1.18457881445772e-305	Glutamate synthase domain	0015930	glutamate synthase activity
srr5883619.117958-117958-1	IPR002932	1.18457881445772e-305	Glutamate synthase domain	0015930	glutamate synthase activity
srr5883619.116276-116276-1	IPR002932	1.898427989704e-11	Glutamate synthase domain	0015930	glutamate synthase activity
srr5883619.114876-114876-1	IPR002932	1.18457881445772e-305	Glutamate synthase domain	0015930	glutamate synthase activity
srr5883619.113199-113199-2	IPR002932	1.18457881445772e-305	Glutamate synthase domain	0015930	glutamate synthase activity
srr5883619.112724-112724-1	IPR002932	2.28156914078366e-11	Glutamate synthase domain	0015930	glutamate synthase activity
srr5883619.11188-11188-1	IPR002932	1.18457881445772e-305	Glutamate synthase domain	0015930	glutamate synthase activity
srr5883619.111576-111576-1	IPR002932	0.000452240021687364	Glutamate synthase domain	0015930	glutamate synthase activity
srr5883619.104988-104988-1	IPR002932	1.18457881445772e-305	Glutamate synthase domain	0015930	glutamate synthase activity
srr5883619.89421-89421-1	IPR002932	1.18457881445772e-305	Glutamate synthase domain	0015930	glutamate synthase activity
srr5883619.79832-79832-1	IPR002932	1.18457881445772e-305	Glutamate synthase domain	0015930	glutamate synthase activity
srr5883619.75381-75381-1	IPR002932	1.18457881445772e-305	Glutamate synthase domain	0015930	glutamate synthase activity
srr5883619.69995-69995-1	IPR002932	1.18457881445772e-305	Glutamate synthase domain	0015930	glutamate synthase activity
srr5883619.69711-69711-1	IPR002932	1.18457881445772e-305	Glutamate synthase domain	0015930	glutamate synthase activity
srr5883619.67687-67687-2	IPR002932	1.18457881445772e-305	Glutamate synthase domain	0015930	glutamate synthase activity
srr5883619.65724-65724-2	IPR002932	1.18457881445772e-305	Glutamate synthase domain	0015930	glutamate synthase activity
srr5883619.65023-65023-1	IPR002932	1.18457881445772e-305	Glutamate synthase domain	0015930	glutamate synthase activity
srr5883619.57652-57652-1	IPR002932	1.18457881445772e-305	Glutamate synthase domain	0015930	glutamate synthase activity
srr5883619.5414-5414-2	IPR002932	1.18457881445772e-305	Glutamate synthase domain	0015930	glutamate synthase activity
srr5883619.50378-50378-2	IPR002932	1.18457881445772e-305	Glutamate synthase domain	0015930	glutamate synthase activity
srr5883619.47648-47648-2	IPR002932	1.18457881445772e-305	Glutamate synthase domain	0015930	glutamate synthase activity
srr5883619.47096-47096-2	IPR002932	1.18457881445772e-305	Glutamate synthase domain	0015930	glutamate synthase activity
srr5883619.4597-4597-1	IPR002932	1.18457881445772e-305	Glutamate synthase domain	0015930	glutamate synthase activity
srr5883619.41343-41343-1	IPR002932	1.18457881445772e-305	Glutamate synthase domain	0015930	glutamate synthase activity
srr5883619.31568-31568-1	IPR002932	1.18457881445772e-305	Glutamate synthase domain	0015930	glutamate synthase activity
srr5883619.24650-24650-2	IPR002932	1.18457881445772e-305	Glutamate synthase domain	0015930	glutamate synthase activity
srr5883619.24071-24071-2	IPR002932	1.18457881445772e-305	Glutamate synthase domain	0015930	glutamate synthase activity
srr5883619.228848-228848-2	IPR002932	1.18457881445772e-305	Glutamate synthase domain	0015930	glutamate synthase activity
srr5883619.227027-227027-1	IPR002932	1.18457881445772e-305	Glutamate synthase domain	0015930	glutamate synthase activity
srr5883619.218675-218675-1	IPR002932	1.18457881445772e-305	Glutamate synthase domain	0015930	glutamate synthase activity
srr5883619.216331-216331-2	IPR002932	1.18457881445772e-305	Glutamate synthase domain	0015930	glutamate synthase activity
srr5883619.199104-199104-2	IPR002932	1.18457881445772e-305	Glutamate synthase domain	0015930	glutamate synthase activity
srr5883619.190845-190845-1	IPR002932	1.18457881445772e-305	Glutamate synthase domain	0015930	glutamate synthase activity
srr5883619.183431-183431-2	IPR002932	1.18457881445772e-305	Glutamate synthase domain	0015930	glutamate synthase activity
srr5883619.181047-181047-1	IPR002932	1.18457881445772e-305	Glutamate synthase domain	0015930	glutamate synthase activity
srr5883619.177535-177535-1	IPR002932	1.18457881445772e-305	Glutamate synthase domain	0015930	glutamate synthase activity
srr5883619.177208-177208-1	IPR002932	1.18457881445772e-305	Glutamate synthase domain	0015930	glutamate synthase activity
srr5883619.168783-168783-1	IPR002932	1.18457881445772e-305	Glutamate synthase domain	0015930	glutamate synthase activity
srr5883619.167143-167143-2	IPR002932	1.18457881445772e-305	Glutamate synthase domain	0015930	glutamate synthase activity
srr5883619.151836-151836-2	IPR002932	1.18457881445772e-305	Glutamate synthase domain	0015930	glutamate synthase activity
srr5883619.149776-149776-1	IPR002932	1.18457881445772e-305	Glutamate synthase domain	0015930	glutamate synthase activity
srr5883619.146917-146917-2	IPR002932	1.18457881445772e-305	Glutamate synthase domain	0015930	glutamate synthase activity
srr5883619.138845-138845-2	IPR002932	1.18457881445772e-305	Glutamate synthase domain	0015930	glutamate synthase activity
srr5883619.135716-135716-1	IPR002932	1.18457881445772e-305	Glutamate synthase domain	0015930	glutamate synthase activity
srr5883619.130987-130987-1	IPR002932	1.18457881445772e-305	Glutamate synthase domain	0015930	glutamate synthase activity
srr5883619.127258-127258-1	IPR002932	1.18457881445772e-305	Glutamate synthase domain	0015930	glutamate synthase activity
srr5883619.125504-125504-2	IPR002932	1.18457881445772e-305	Glutamate synthase domain	0015930	glutamate synthase activity
srr5883619.12478-12478-1	IPR002932	1.18457881445772e-305	Glutamate synthase domain	0015930	glutamate synthase activity
srr5883619.12282-12282-1	IPR002932	1.18457881445772e-305	Glutamate synthase domain	0015930	glutamate synthase activity
srr5883619.12183-12183-1	IPR002932	1.18457881445772e-305	Glutamate synthase domain	0015930	glutamate synthase activity
srr5883619.10530-10530-2	IPR002932	1.18457881445772e-305	Glutamate synthase domain	0015930	glutamate synthase activity
srr5883619.104005-104005-2	IPR002932	1.18457881445772e-305	Glutamate synthase domain	0015930	glutamate synthase activity
srr5883619.103840-103840-2	IPR002932	1.18457881445772e-305	Glutamate synthase domain	0015930	glutamate synthase activity
srr5883619.100598-100598-2	IPR002932	1.18457881445772e-305	Glutamate synthase domain	0015930	glutamate synthase activity
srr5883619.20834-20834-1	IPR004161	0.00220899444047605	Translation elongation factor EFTu-like, domain 2	0005525	GTP binding
srr5883619.222604-222604-2	IPR004960	0.0279964609467305	Bacterial lipid A biosynthesis acyltransferase	0016740	transferase activity
srr5883619.53307-53307-1	IPR006218	0.00486070692609939	DAHP synthetase I/KDSA	0009058	biosynthetic process
srr5883619.31081-31081-1	IPR006218	0.0063665021324857	DAHP synthetase I/KDSA	0009058	biosynthetic process
srr5883619.31096-31096-1	IPR006860	1.33984825162591e-06
srr5883619.90432-90432-1	IPR006860	1.33984825162591e-06
srr5883619.186999-186999-1	IPR006860	1.22037699433884e-08
srr5883619.175932-175932-2	IPR007543	3.33558108764868e-06	LptD, C-terminal	0010033	response to organic substance
srr5883619.80954-80954-1	IPR007543	0.010021672381196	LptD, C-terminal	0010033	response to organic substance
srr5883619.58538-58538-1	IPR007543	0.00175532770607482	LptD, C-terminal	0010033	response to organic substance
srr5883619.5414-5414-1	IPR007543	0.0137039091843974	LptD, C-terminal	0010033	response to organic substance
srr5883619.18256-18256-1	IPR007543	0.00184159761913548	LptD, C-terminal	0010033	response to organic substance
srr5883619.153199-153199-1	IPR007543	0.00159494779850467	LptD, C-terminal	0010033	response to organic substance
srr5883619.81245-81245-1	IPR007543	0.0156559256542161	LptD, C-terminal	0010033	response to organic substance
srr5883619.176163-176163-2	IPR007543	0.0283920143507982	LptD, C-terminal	0010033	response to organic substance
srr5883619.54520-54520-1	IPR007543	0.00220899444047605	LptD, C-terminal	0010033	response to organic substance
srr5883619.189437-189437-1	IPR007543	0.00220899444047605	LptD, C-terminal	0010033	response to organic substance
srr5883619.99952-99952-1	IPR007543	0.0168831038831995	LptD, C-terminal	0010033	response to organic substance
srr5883619.92989-92989-1	IPR007543	0.00486502183731356	LptD, C-terminal	0010033	response to organic substance
srr5883619.69588-69588-1	IPR007543	0.0133807896524722	LptD, C-terminal	0010033	response to organic substance
srr5883619.224629-224629-2	IPR007543	0.000659591079811744	LptD, C-terminal	0010033	response to organic substance
srr5883619.183589-183589-1	IPR007543	0.0395486152282905	LptD, C-terminal	0010033	response to organic substance
srr5883619.174148-174148-2	IPR007543	0.00175532770607482	LptD, C-terminal	0010033	response to organic substance
srr5883619.81256-81256-2	IPR007543	0.0491178125447705	LptD, C-terminal	0010033	response to organic substance
srr5883619.54162-54162-2	IPR007543	0.0223444707494	LptD, C-terminal	0010033	response to organic substance
srr5883619.47477-47477-2	IPR007543	0.00039743003198182	LptD, C-terminal	0010033	response to organic substance
srr5883619.193333-193333-2	IPR007543	0.0070930379950781	LptD, C-terminal	0010033	response to organic substance
srr5883619.19058-19058-2	IPR007543	0.00273359172632469	LptD, C-terminal	0010033	response to organic substance
srr5883619.171493-171493-2	IPR007543	0.000451178617601421	LptD, C-terminal	0010033	response to organic substance
srr5883619.155428-155428-1	IPR007543	0.0451550666566874	LptD, C-terminal	0010033	response to organic substance
srr5883619.137667-137667-2	IPR007543	0.000511394688074515	LptD, C-terminal	0010033	response to organic substance
srr5883619.122099-122099-1	IPR007543	0.0403228088420005	LptD, C-terminal	0010033	response to organic substance
srr5883619.109876-109876-1	IPR007543	0.0389459315786322	LptD, C-terminal	0010033	response to organic substance
srr5883619.190070-190070-1	IPR007730	0.00220899444047605	Sporulation-like domain	0042834	peptidoglycan binding
srr5883619.4998-4998-2	IPR010559	0.000660184235992506	Signal transduction histidine kinase, internal region	0000155	phosphorelay sensor kinase activity
srr5883619.80954-80954-1	IPR010559	4.34839666217503e-07	Signal transduction histidine kinase, internal region	0000155	phosphorelay sensor kinase activity
srr5883619.58538-58538-1	IPR010559	1.00765582541505e-08	Signal transduction histidine kinase, internal region	0000155	phosphorelay sensor kinase activity
srr5883619.5414-5414-1	IPR010559	8.50305288370195e-07	Signal transduction histidine kinase, internal region	0000155	phosphorelay sensor kinase activity
srr5883619.26627-26627-2	IPR010559	1.71644144153412e-10	Signal transduction histidine kinase, internal region	0000155	phosphorelay sensor kinase activity
srr5883619.218792-218792-1	IPR010559	0.0002808904500092	Signal transduction histidine kinase, internal region	0000155	phosphorelay sensor kinase activity
srr5883619.18256-18256-1	IPR010559	1.11340454244183e-08	Signal transduction histidine kinase, internal region	0000155	phosphorelay sensor kinase activity
srr5883619.165326-165326-1	IPR010559	0.00249439689322859	Signal transduction histidine kinase, internal region	0000155	phosphorelay sensor kinase activity
srr5883619.153199-153199-1	IPR010559	8.19664922417443e-09	Signal transduction histidine kinase, internal region	0000155	phosphorelay sensor kinase activity
srr5883619.40605-40605-1	IPR010559	0.0212216458881911	Signal transduction histidine kinase, internal region	0000155	phosphorelay sensor kinase activity
srr5883619.81245-81245-1	IPR010559	1.13165091780293e-06	Signal transduction histidine kinase, internal region	0000155	phosphorelay sensor kinase activity
srr5883619.176163-176163-2	IPR010559	6.22902862846163e-06	Signal transduction histidine kinase, internal region	0000155	phosphorelay sensor kinase activity
srr5883619.104005-104005-1	IPR010559	1.36045981006008e-05	Signal transduction histidine kinase, internal region	0000155	phosphorelay sensor kinase activity
srr5883619.99952-99952-1	IPR010559	0.000107056869777538	Signal transduction histidine kinase, internal region	0000155	phosphorelay sensor kinase activity
srr5883619.92989-92989-1	IPR010559	9.23659041124697e-08	Signal transduction histidine kinase, internal region	0000155	phosphorelay sensor kinase activity
srr5883619.69588-69588-1	IPR010559	8.02473675361235e-07	Signal transduction histidine kinase, internal region	0000155	phosphorelay sensor kinase activity
srr5883619.32198-32198-1	IPR010559	1.85077970839642e-05	Signal transduction histidine kinase, internal region	0000155	phosphorelay sensor kinase activity
srr5883619.224629-224629-2	IPR010559	1.22916119794502e-09	Signal transduction histidine kinase, internal region	0000155	phosphorelay sensor kinase activity
srr5883619.183589-183589-1	IPR010559	8.10002031040258e-06	Signal transduction histidine kinase, internal region	0000155	phosphorelay sensor kinase activity
srr5883619.174148-174148-2	IPR010559	1.00765582541505e-08	Signal transduction histidine kinase, internal region	0000155	phosphorelay sensor kinase activity
srr5883619.135254-135254-1	IPR010559	0.0334726564943451	Signal transduction histidine kinase, internal region	0000155	phosphorelay sensor kinase activity
srr5883619.94074-94074-2	IPR010559	0.000485815711968024	Signal transduction histidine kinase, internal region	0000155	phosphorelay sensor kinase activity
srr5883619.93356-93356-2	IPR010559	4.30253061698922e-06	Signal transduction histidine kinase, internal region	0000155	phosphorelay sensor kinase activity
srr5883619.90-90-1	IPR010559	0.000140071885866493	Signal transduction histidine kinase, internal region	0000155	phosphorelay sensor kinase activity
srr5883619.84240-84240-1	IPR010559	7.83252342426466e-05	Signal transduction histidine kinase, internal region	0000155	phosphorelay sensor kinase activity
srr5883619.83612-83612-1	IPR010559	0.00580395835788943	Signal transduction histidine kinase, internal region	0000155	phosphorelay sensor kinase activity
srr5883619.8175-8175-2	IPR010559	0.000323510559322515	Signal transduction histidine kinase, internal region	0000155	phosphorelay sensor kinase activity
srr5883619.81408-81408-1	IPR010559	0.000339373896652761	Signal transduction histidine kinase, internal region	0000155	phosphorelay sensor kinase activity
srr5883619.81256-81256-2	IPR010559	0.0160432925063789	Signal transduction histidine kinase, internal region	0000155	phosphorelay sensor kinase activity
srr5883619.76623-76623-2	IPR010559	2.81916223309516e-05	Signal transduction histidine kinase, internal region	0000155	phosphorelay sensor kinase activity
srr5883619.75593-75593-2	IPR010559	0.000331738703864603	Signal transduction histidine kinase, internal region	0000155	phosphorelay sensor kinase activity
srr5883619.7098-7098-1	IPR010559	0.00042348598846566	Signal transduction histidine kinase, internal region	0000155	phosphorelay sensor kinase activity
srr5883619.64742-64742-1	IPR010559	0.000212999053221856	Signal transduction histidine kinase, internal region	0000155	phosphorelay sensor kinase activity
srr5883619.59264-59264-1	IPR010559	0.00221206450102957	Signal transduction histidine kinase, internal region	0000155	phosphorelay sensor kinase activity
srr5883619.56302-56302-2	IPR010559	0.000175435268359106	Signal transduction histidine kinase, internal region	0000155	phosphorelay sensor kinase activity
srr5883619.55217-55217-2	IPR010559	0.000485815711968024	Signal transduction histidine kinase, internal region	0000155	phosphorelay sensor kinase activity
srr5883619.54750-54750-2	IPR010559	5.47600773074464e-05	Signal transduction histidine kinase, internal region	0000155	phosphorelay sensor kinase activity
srr5883619.51131-51131-1	IPR010559	0.000432890618852298	Signal transduction histidine kinase, internal region	0000155	phosphorelay sensor kinase activity
srr5883619.26285-26285-2	IPR010559	0.000395427210950281	Signal transduction histidine kinase, internal region	0000155	phosphorelay sensor kinase activity
srr5883619.24560-24560-2	IPR010559	0.000496393127478578	Signal transduction histidine kinase, internal region	0000155	phosphorelay sensor kinase activity
srr5883619.229673-229673-2	IPR010559	0.000508818262756308	Signal transduction histidine kinase, internal region	0000155	phosphorelay sensor kinase activity
srr5883619.228984-228984-1	IPR010559	0.000339373896652761	Signal transduction histidine kinase, internal region	0000155	phosphorelay sensor kinase activity
srr5883619.215990-215990-1	IPR010559	0.000452240021687364	Signal transduction histidine kinase, internal region	0000155	phosphorelay sensor kinase activity
srr5883619.210796-210796-2	IPR010559	3.36377184503253e-05	Signal transduction histidine kinase, internal region	0000155	phosphorelay sensor kinase activity
srr5883619.209819-209819-1	IPR010559	0.000180300087483092	Signal transduction histidine kinase, internal region	0000155	phosphorelay sensor kinase activity
srr5883619.206859-206859-2	IPR010559	0.000366476340033076	Signal transduction histidine kinase, internal region	0000155	phosphorelay sensor kinase activity
srr5883619.203745-203745-1	IPR010559	0.00042348598846566	Signal transduction histidine kinase, internal region	0000155	phosphorelay sensor kinase activity
srr5883619.196119-196119-2	IPR010559	0.000954201325529091	Signal transduction histidine kinase, internal region	0000155	phosphorelay sensor kinase activity
srr5883619.195606-195606-1	IPR010559	0.000496393127478578	Signal transduction histidine kinase, internal region	0000155	phosphorelay sensor kinase activity
srr5883619.193756-193756-2	IPR010559	0.000257911578132924	Signal transduction histidine kinase, internal region	0000155	phosphorelay sensor kinase activity
srr5883619.189437-189437-2	IPR010559	0.0024733556830089	Signal transduction histidine kinase, internal region	0000155	phosphorelay sensor kinase activity
srr5883619.175503-175503-1	IPR010559	3.1431077953111e-05	Signal transduction histidine kinase, internal region	0000155	phosphorelay sensor kinase activity
srr5883619.173871-173871-1	IPR010559	0.000270668494897902	Signal transduction histidine kinase, internal region	0000155	phosphorelay sensor kinase activity
srr5883619.170242-170242-2	IPR010559	0.000375633630389318	Signal transduction histidine kinase, internal region	0000155	phosphorelay sensor kinase activity
srr5883619.165413-165413-1	IPR010559	0.000404295331249702	Signal transduction histidine kinase, internal region	0000155	phosphorelay sensor kinase activity
srr5883619.164051-164051-1	IPR010559	0.000270668494897902	Signal transduction histidine kinase, internal region	0000155	phosphorelay sensor kinase activity
srr5883619.163650-163650-1	IPR010559	0.000432890618852298	Signal transduction histidine kinase, internal region	0000155	phosphorelay sensor kinase activity
srr5883619.163113-163113-2	IPR010559	7.38358775930226e-05	Signal transduction histidine kinase, internal region	0000155	phosphorelay sensor kinase activity
srr5883619.161521-161521-1	IPR010559	0.0294743514132588	Signal transduction histidine kinase, internal region	0000155	phosphorelay sensor kinase activity
srr5883619.160629-160629-2	IPR010559	0.000463202978812511	Signal transduction histidine kinase, internal region	0000155	phosphorelay sensor kinase activity
srr5883619.159697-159697-1	IPR010559	0.000999345979735364	Signal transduction histidine kinase, internal region	0000155	phosphorelay sensor kinase activity
srr5883619.153274-153274-1	IPR010559	0.000404295331249702	Signal transduction histidine kinase, internal region	0000155	phosphorelay sensor kinase activity
srr5883619.152881-152881-2	IPR010559	0.000452240021687364	Signal transduction histidine kinase, internal region	0000155	phosphorelay sensor kinase activity
srr5883619.151818-151818-2	IPR010559	0.000110480937364668	Signal transduction histidine kinase, internal region	0000155	phosphorelay sensor kinase activity
srr5883619.151610-151610-2	IPR010559	0.00662670654379035	Signal transduction histidine kinase, internal region	0000155	phosphorelay sensor kinase activity
srr5883619.146037-146037-2	IPR010559	0.000442962731724096	Signal transduction histidine kinase, internal region	0000155	phosphorelay sensor kinase activity
srr5883619.138120-138120-2	IPR010559	0.000395427210950281	Signal transduction histidine kinase, internal region	0000155	phosphorelay sensor kinase activity
srr5883619.137667-137667-2	IPR010559	1.71992519308274e-05	Signal transduction histidine kinase, internal region	0000155	phosphorelay sensor kinase activity
srr5883619.134674-134674-2	IPR010559	0.000463202978812511	Signal transduction histidine kinase, internal region	0000155	phosphorelay sensor kinase activity
srr5883619.122099-122099-1	IPR010559	0.000477932312479323	Signal transduction histidine kinase, internal region	0000155	phosphorelay sensor kinase activity
srr5883619.116276-116276-1	IPR010559	9.77119005968334e-05	Signal transduction histidine kinase, internal region	0000155	phosphorelay sensor kinase activity
srr5883619.104988-104988-1	IPR010559	0.00580395835788943	Signal transduction histidine kinase, internal region	0000155	phosphorelay sensor kinase activity
srr5883619.89421-89421-1	IPR010559	0.000533324051450024	Signal transduction histidine kinase, internal region	0000155	phosphorelay sensor kinase activity
srr5883619.103840-103840-2	IPR010559	0.0394584192203091	Signal transduction histidine kinase, internal region	0000155	phosphorelay sensor kinase activity
srr5883619.68579-68579-1	IPR010930	0.00042506828913024
srr5883619.54689-54689-1	IPR010930	0.00042506828913024
srr5883619.194331-194331-1	IPR010930	0.0198557788756672
srr5883619.172384-172384-1	IPR010930	0.0198557788756672
srr5883619.119640-119640-1	IPR010930	0.0198557788756672
srr5883619.76960-76960-1	IPR011991	0.000192605152603886
srr5883619.64599-64599-1	IPR011991	0.000305578770341595
srr5883619.55556-55556-1	IPR011991	0.00013640956572084
srr5883619.34310-34310-1	IPR011991	0.00187361482821546
srr5883619.112762-112762-1	IPR011991	7.45795243662029e-05
srr5883619.157769-157769-1	IPR011991	0.0262140678879007
srr5883619.155117-155117-1	IPR011991	0.00447806115356915
srr5883619.66085-66085-1	IPR011991	0.0017113761149555
srr5883619.34492-34492-1	IPR011991	0.0070930379950781
srr5883619.32033-32033-1	IPR011991	0.00128349304062912
srr5883619.31260-31260-1	IPR011991	0.0151210291482796
srr5883619.20069-20069-1	IPR011991	0.0126946950155401
srr5883619.124965-124965-1	IPR011991	0.00222831464446528
srr5883619.1177-1177-1	IPR011991	0.00851884085380763
srr5883619.117029-117029-1	IPR011991	0.00187361482821546
srr5883619.110868-110868-1	IPR011991	0.00115656668342626
srr5883619.3880-3880-1	IPR011991	0.00285872294340173
srr5883619.218792-218792-1	IPR013785	2.48412019172007e-08	Aldolase-type TIM barrel	0003824	catalytic activity
srr5883619.165326-165326-1	IPR013785	1.26539653853708e-06	Aldolase-type TIM barrel	0003824	catalytic activity
srr5883619.40605-40605-1	IPR013785	2.10759582088838e-06	Aldolase-type TIM barrel	0003824	catalytic activity
srr5883619.202662-202662-1	IPR013785	3.4625396714944e-08	Aldolase-type TIM barrel	0003824	catalytic activity
srr5883619.186479-186479-1	IPR013785	0.04726844934071	Aldolase-type TIM barrel	0003824	catalytic activity
srr5883619.117759-117759-2	IPR013785	3.25759755715109e-09	Aldolase-type TIM barrel	0003824	catalytic activity
srr5883619.183431-183431-1	IPR013785	0.00198810249542939	Aldolase-type TIM barrel	0003824	catalytic activity
srr5883619.182702-182702-1	IPR013785	0.0016098471134243	Aldolase-type TIM barrel	0003824	catalytic activity
srr5883619.135254-135254-1	IPR013785	0.000121183277208586	Aldolase-type TIM barrel	0003824	catalytic activity
srr5883619.146873-146873-2	IPR013785	0.000406596644287627	Aldolase-type TIM barrel	0003824	catalytic activity
srr5883619.83612-83612-1	IPR013785	5.69127603634756e-06	Aldolase-type TIM barrel	0003824	catalytic activity
srr5883619.78710-78710-1	IPR013785	0.0334337325759161	Aldolase-type TIM barrel	0003824	catalytic activity
srr5883619.63845-63845-2	IPR013785	0.0107765118176893	Aldolase-type TIM barrel	0003824	catalytic activity
srr5883619.61368-61368-1	IPR013785	0.000194897807438796	Aldolase-type TIM barrel	0003824	catalytic activity
srr5883619.59264-59264-1	IPR013785	1.0209744549626e-06	Aldolase-type TIM barrel	0003824	catalytic activity
srr5883619.229673-229673-2	IPR013785	0.0025724240140812	Aldolase-type TIM barrel	0003824	catalytic activity
srr5883619.22267-22267-1	IPR013785	0.0223565987166322	Aldolase-type TIM barrel	0003824	catalytic activity
srr5883619.21822-21822-1	IPR013785	0.0183056252618585	Aldolase-type TIM barrel	0003824	catalytic activity
srr5883619.211068-211068-1	IPR013785	0.00470523407809116	Aldolase-type TIM barrel	0003824	catalytic activity
srr5883619.210796-210796-2	IPR013785	4.29883888508799e-06	Aldolase-type TIM barrel	0003824	catalytic activity
srr5883619.205462-205462-1	IPR013785	0.0254416843910806	Aldolase-type TIM barrel	0003824	catalytic activity
srr5883619.196119-196119-2	IPR013785	0.000415295473799267	Aldolase-type TIM barrel	0003824	catalytic activity
srr5883619.194810-194810-1	IPR013785	0.0223565987166322	Aldolase-type TIM barrel	0003824	catalytic activity
srr5883619.189437-189437-2	IPR013785	0.015964996713068	Aldolase-type TIM barrel	0003824	catalytic activity
srr5883619.182335-182335-1	IPR013785	0.0102591876693577	Aldolase-type TIM barrel	0003824	catalytic activity
srr5883619.161521-161521-1	IPR013785	0.00639301321343543	Aldolase-type TIM barrel	0003824	catalytic activity
srr5883619.159697-159697-1	IPR013785	0.000437734469785892	Aldolase-type TIM barrel	0003824	catalytic activity
srr5883619.156615-156615-1	IPR013785	0.00229441548967491	Aldolase-type TIM barrel	0003824	catalytic activity
srr5883619.151610-151610-2	IPR013785	0.0487470992144514	Aldolase-type TIM barrel	0003824	catalytic activity
srr5883619.119853-119853-1	IPR013785	0.00822779263611082	Aldolase-type TIM barrel	0003824	catalytic activity
srr5883619.104988-104988-1	IPR013785	5.69127603634756e-06	Aldolase-type TIM barrel	0003824	catalytic activity
srr5883619.75381-75381-1	IPR013785	0.000629440237082288	Aldolase-type TIM barrel	0003824	catalytic activity
srr5883619.50378-50378-2	IPR013785	0.00886734436212576	Aldolase-type TIM barrel	0003824	catalytic activity
srr5883619.47096-47096-2	IPR013785	0.0283437806658155	Aldolase-type TIM barrel	0003824	catalytic activity
srr5883619.41343-41343-1	IPR013785	0.000694602718935522	Aldolase-type TIM barrel	0003824	catalytic activity
srr5883619.24650-24650-2	IPR013785	0.015964996713068	Aldolase-type TIM barrel	0003824	catalytic activity
srr5883619.227027-227027-1	IPR013785	0.0313701531703469	Aldolase-type TIM barrel	0003824	catalytic activity
srr5883619.218675-218675-1	IPR013785	0.0399825825612708	Aldolase-type TIM barrel	0003824	catalytic activity
srr5883619.216331-216331-2	IPR013785	0.0471861754518149	Aldolase-type TIM barrel	0003824	catalytic activity
srr5883619.181047-181047-1	IPR013785	0.0260049292402461	Aldolase-type TIM barrel	0003824	catalytic activity
srr5883619.116132-116132-1	IPR013785	0.0370737428668793	Aldolase-type TIM barrel	0003824	catalytic activity
srr5883619.145652-145652-1	IPR014776	0.0349216231327609	Tetrapyrrole methylase, subdomain 2	0008168	methyltransferase activity
srr5883619.80736-80736-1	IPR014776	0.0491252874863455	Tetrapyrrole methylase, subdomain 2	0008168	methyltransferase activity
srr5883619.197775-197775-1	IPR014776	0.0349216231327609	Tetrapyrrole methylase, subdomain 2	0008168	methyltransferase activity
srr5883619.63001-63001-1	IPR014776	0.00356640790011278	Tetrapyrrole methylase, subdomain 2	0008168	methyltransferase activity
srr5883619.162587-162587-1	IPR014776	0.0419409569053263	Tetrapyrrole methylase, subdomain 2	0008168	methyltransferase activity
srr5883619.205342-205342-1	IPR015883	5.88350403171967e-14	Glycoside hydrolase family 20, catalytic domain	0004553	hydrolase activity, hydrolyzing O-glycosyl compounds
srr5883619.125811-125811-1	IPR015883	1.18457881445772e-305	Glycoside hydrolase family 20, catalytic domain	0004553	hydrolase activity, hydrolyzing O-glycosyl compounds
srr5883619.82139-82139-1	IPR015883	1.18457881445772e-305	Glycoside hydrolase family 20, catalytic domain	0004553	hydrolase activity, hydrolyzing O-glycosyl compounds
srr5883619.209681-209681-1	IPR015883	0.000257911578132924	Glycoside hydrolase family 20, catalytic domain	0004553	hydrolase activity, hydrolyzing O-glycosyl compounds
srr5883619.105306-105306-1	IPR015883	1.18457881445772e-305	Glycoside hydrolase family 20, catalytic domain	0004553	hydrolase activity, hydrolyzing O-glycosyl compounds
srr5883619.8345-8345-1	IPR015883	1.18457881445772e-305	Glycoside hydrolase family 20, catalytic domain	0004553	hydrolase activity, hydrolyzing O-glycosyl compounds
srr5883619.62012-62012-1	IPR015883	1.18457881445772e-305	Glycoside hydrolase family 20, catalytic domain	0004553	hydrolase activity, hydrolyzing O-glycosyl compounds
srr5883619.45064-45064-1	IPR015883	1.18457881445772e-305	Glycoside hydrolase family 20, catalytic domain	0004553	hydrolase activity, hydrolyzing O-glycosyl compounds
srr5883619.209975-209975-1	IPR015883	1.18457881445772e-305	Glycoside hydrolase family 20, catalytic domain	0004553	hydrolase activity, hydrolyzing O-glycosyl compounds
srr5883619.19058-19058-1	IPR015883	1.18457881445772e-305	Glycoside hydrolase family 20, catalytic domain	0004553	hydrolase activity, hydrolyzing O-glycosyl compounds
srr5883619.170086-170086-1	IPR015883	1.18457881445772e-305	Glycoside hydrolase family 20, catalytic domain	0004553	hydrolase activity, hydrolyzing O-glycosyl compounds
srr5883619.151439-151439-1	IPR015883	1.18457881445772e-305	Glycoside hydrolase family 20, catalytic domain	0004553	hydrolase activity, hydrolyzing O-glycosyl compounds
srr5883619.144405-144405-1	IPR015883	1.18457881445772e-305	Glycoside hydrolase family 20, catalytic domain	0004553	hydrolase activity, hydrolyzing O-glycosyl compounds
srr5883619.110616-110616-1	IPR015883	1.18457881445772e-305	Glycoside hydrolase family 20, catalytic domain	0004553	hydrolase activity, hydrolyzing O-glycosyl compounds
srr5883619.146873-146873-1	IPR015883	1.18457881445772e-305	Glycoside hydrolase family 20, catalytic domain	0004553	hydrolase activity, hydrolyzing O-glycosyl compounds
srr5883619.165179-165179-1	IPR015883	1.18457881445772e-305	Glycoside hydrolase family 20, catalytic domain	0004553	hydrolase activity, hydrolyzing O-glycosyl compounds
srr5883619.12870-12870-1	IPR015883	1.18457881445772e-305	Glycoside hydrolase family 20, catalytic domain	0004553	hydrolase activity, hydrolyzing O-glycosyl compounds
srr5883619.115369-115369-1	IPR015883	1.18457881445772e-305	Glycoside hydrolase family 20, catalytic domain	0004553	hydrolase activity, hydrolyzing O-glycosyl compounds
srr5883619.94217-94217-1	IPR015883	1.18457881445772e-305	Glycoside hydrolase family 20, catalytic domain	0004553	hydrolase activity, hydrolyzing O-glycosyl compounds
srr5883619.80034-80034-1	IPR015883	1.18457881445772e-305	Glycoside hydrolase family 20, catalytic domain	0004553	hydrolase activity, hydrolyzing O-glycosyl compounds
srr5883619.62645-62645-1	IPR015883	1.18457881445772e-305	Glycoside hydrolase family 20, catalytic domain	0004553	hydrolase activity, hydrolyzing O-glycosyl compounds
srr5883619.5414-5414-1	IPR015883	0.00396338479349253	Glycoside hydrolase family 20, catalytic domain	0004553	hydrolase activity, hydrolyzing O-glycosyl compounds
srr5883619.52023-52023-1	IPR015883	1.18457881445772e-305	Glycoside hydrolase family 20, catalytic domain	0004553	hydrolase activity, hydrolyzing O-glycosyl compounds
srr5883619.185609-185609-1	IPR015883	2.80393772894962e-08	Glycoside hydrolase family 20, catalytic domain	0004553	hydrolase activity, hydrolyzing O-glycosyl compounds
srr5883619.164566-164566-1	IPR015883	1.18457881445772e-305	Glycoside hydrolase family 20, catalytic domain	0004553	hydrolase activity, hydrolyzing O-glycosyl compounds
srr5883619.152807-152807-1	IPR015883	1.18457881445772e-305	Glycoside hydrolase family 20, catalytic domain	0004553	hydrolase activity, hydrolyzing O-glycosyl compounds
srr5883619.81245-81245-1	IPR015883	0.00533831967142953	Glycoside hydrolase family 20, catalytic domain	0004553	hydrolase activity, hydrolyzing O-glycosyl compounds
srr5883619.174870-174870-1	IPR015883	1.18457881445772e-305	Glycoside hydrolase family 20, catalytic domain	0004553	hydrolase activity, hydrolyzing O-glycosyl compounds
srr5883619.92379-92379-1	IPR015883	1.18457881445772e-305	Glycoside hydrolase family 20, catalytic domain	0004553	hydrolase activity, hydrolyzing O-glycosyl compounds
srr5883619.55064-55064-1	IPR015883	1.18457881445772e-305	Glycoside hydrolase family 20, catalytic domain	0004553	hydrolase activity, hydrolyzing O-glycosyl compounds
srr5883619.45107-45107-1	IPR015883	1.18457881445772e-305	Glycoside hydrolase family 20, catalytic domain	0004553	hydrolase activity, hydrolyzing O-glycosyl compounds
srr5883619.40268-40268-1	IPR015883	1.18457881445772e-305	Glycoside hydrolase family 20, catalytic domain	0004553	hydrolase activity, hydrolyzing O-glycosyl compounds
srr5883619.206344-206344-1	IPR015883	1.18457881445772e-305	Glycoside hydrolase family 20, catalytic domain	0004553	hydrolase activity, hydrolyzing O-glycosyl compounds
srr5883619.18464-18464-1	IPR015883	1.18457881445772e-305	Glycoside hydrolase family 20, catalytic domain	0004553	hydrolase activity, hydrolyzing O-glycosyl compounds
srr5883619.154573-154573-1	IPR015883	1.18457881445772e-305	Glycoside hydrolase family 20, catalytic domain	0004553	hydrolase activity, hydrolyzing O-glycosyl compounds
srr5883619.11276-11276-1	IPR015883	1.18457881445772e-305	Glycoside hydrolase family 20, catalytic domain	0004553	hydrolase activity, hydrolyzing O-glycosyl compounds
srr5883619.144752-144752-2	IPR015883	1.18457881445772e-305	Glycoside hydrolase family 20, catalytic domain	0004553	hydrolase activity, hydrolyzing O-glycosyl compounds
srr5883619.104005-104005-1	IPR015883	2.24554547863113e-07	Glycoside hydrolase family 20, catalytic domain	0004553	hydrolase activity, hydrolyzing O-glycosyl compounds
srr5883619.206746-206746-2	IPR015883	1.18457881445772e-305	Glycoside hydrolase family 20, catalytic domain	0004553	hydrolase activity, hydrolyzing O-glycosyl compounds
srr5883619.99952-99952-1	IPR015883	1.21430950990153e-10	Glycoside hydrolase family 20, catalytic domain	0004553	hydrolase activity, hydrolyzing O-glycosyl compounds
srr5883619.85748-85748-1	IPR015883	1.18457881445772e-305	Glycoside hydrolase family 20, catalytic domain	0004553	hydrolase activity, hydrolyzing O-glycosyl compounds
srr5883619.40731-40731-1	IPR015883	1.18457881445772e-305	Glycoside hydrolase family 20, catalytic domain	0004553	hydrolase activity, hydrolyzing O-glycosyl compounds
srr5883619.13532-13532-1	IPR015883	1.18457881445772e-305	Glycoside hydrolase family 20, catalytic domain	0004553	hydrolase activity, hydrolyzing O-glycosyl compounds
srr5883619.84240-84240-1	IPR015883	1.18457881445772e-305	Glycoside hydrolase family 20, catalytic domain	0004553	hydrolase activity, hydrolyzing O-glycosyl compounds
srr5883619.8175-8175-2	IPR015883	0.000718277798549313	Glycoside hydrolase family 20, catalytic domain	0004553	hydrolase activity, hydrolyzing O-glycosyl compounds
srr5883619.64742-64742-1	IPR015883	5.88350403171967e-14	Glycoside hydrolase family 20, catalytic domain	0004553	hydrolase activity, hydrolyzing O-glycosyl compounds
srr5883619.5812-5812-1	IPR015883	1.18457881445772e-305	Glycoside hydrolase family 20, catalytic domain	0004553	hydrolase activity, hydrolyzing O-glycosyl compounds
srr5883619.54750-54750-2	IPR015883	1.95214767942147e-08	Glycoside hydrolase family 20, catalytic domain	0004553	hydrolase activity, hydrolyzing O-glycosyl compounds
srr5883619.54162-54162-2	IPR015883	1.18457881445772e-305	Glycoside hydrolase family 20, catalytic domain	0004553	hydrolase activity, hydrolyzing O-glycosyl compounds
srr5883619.53949-53949-2	IPR015883	1.36045981006008e-05	Glycoside hydrolase family 20, catalytic domain	0004553	hydrolase activity, hydrolyzing O-glycosyl compounds
srr5883619.48751-48751-1	IPR015883	1.18457881445772e-305	Glycoside hydrolase family 20, catalytic domain	0004553	hydrolase activity, hydrolyzing O-glycosyl compounds
srr5883619.3374-3374-1	IPR015883	1.18457881445772e-305	Glycoside hydrolase family 20, catalytic domain	0004553	hydrolase activity, hydrolyzing O-glycosyl compounds
srr5883619.30268-30268-1	IPR015883	1.18457881445772e-305	Glycoside hydrolase family 20, catalytic domain	0004553	hydrolase activity, hydrolyzing O-glycosyl compounds
srr5883619.27496-27496-2	IPR015883	1.18457881445772e-305	Glycoside hydrolase family 20, catalytic domain	0004553	hydrolase activity, hydrolyzing O-glycosyl compounds
srr5883619.228984-228984-1	IPR015883	2.34623752863098e-13	Glycoside hydrolase family 20, catalytic domain	0004553	hydrolase activity, hydrolyzing O-glycosyl compounds
srr5883619.215990-215990-1	IPR015883	2.3906052677088e-05	Glycoside hydrolase family 20, catalytic domain	0004553	hydrolase activity, hydrolyzing O-glycosyl compounds
srr5883619.209819-209819-1	IPR015883	1.04553885897866e-09	Glycoside hydrolase family 20, catalytic domain	0004553	hydrolase activity, hydrolyzing O-glycosyl compounds
srr5883619.205362-205362-1	IPR015883	1.10703448725451e-08	Glycoside hydrolase family 20, catalytic domain	0004553	hydrolase activity, hydrolyzing O-glycosyl compounds
srr5883619.188835-188835-1	IPR015883	1.18457881445772e-305	Glycoside hydrolase family 20, catalytic domain	0004553	hydrolase activity, hydrolyzing O-glycosyl compounds
srr5883619.163113-163113-2	IPR015883	3.84222581000026e-12	Glycoside hydrolase family 20, catalytic domain	0004553	hydrolase activity, hydrolyzing O-glycosyl compounds
srr5883619.155428-155428-1	IPR015883	1.18457881445772e-305	Glycoside hydrolase family 20, catalytic domain	0004553	hydrolase activity, hydrolyzing O-glycosyl compounds
srr5883619.138120-138120-2	IPR015883	1.47430877616113e-11	Glycoside hydrolase family 20, catalytic domain	0004553	hydrolase activity, hydrolyzing O-glycosyl compounds
srr5883619.123246-123246-1	IPR015883	1.18457881445772e-305	Glycoside hydrolase family 20, catalytic domain	0004553	hydrolase activity, hydrolyzing O-glycosyl compounds
srr5883619.122099-122099-1	IPR015883	1.18457881445772e-305	Glycoside hydrolase family 20, catalytic domain	0004553	hydrolase activity, hydrolyzing O-glycosyl compounds
srr5883619.116276-116276-1	IPR015883	1.18457881445772e-305	Glycoside hydrolase family 20, catalytic domain	0004553	hydrolase activity, hydrolyzing O-glycosyl compounds
srr5883619.112724-112724-1	IPR015883	1.18457881445772e-305	Glycoside hydrolase family 20, catalytic domain	0004553	hydrolase activity, hydrolyzing O-glycosyl compounds
srr5883619.111576-111576-1	IPR015883	1.18457881445772e-305	Glycoside hydrolase family 20, catalytic domain	0004553	hydrolase activity, hydrolyzing O-glycosyl compounds
srr5883619.109876-109876-1	IPR015883	1.18457881445772e-305	Glycoside hydrolase family 20, catalytic domain	0004553	hydrolase activity, hydrolyzing O-glycosyl compounds
srr5883619.44044-44044-1	IPR016099	0.0419409569053263	Prismane-like, alpha/beta-sandwich	0003824	catalytic activity
srr5883619.127286-127286-1	IPR016099	0.0251143454522912	Prismane-like, alpha/beta-sandwich	0003824	catalytic activity
srr5883619.213985-213985-1	IPR016156	1.18457881445772e-305	FAD/NAD-linked reductase, dimerisation domain superfamily	0016491	oxidoreductase activity
srr5883619.69423-69423-1	IPR016156	1.10408634896032e-07	FAD/NAD-linked reductase, dimerisation domain superfamily	0016491	oxidoreductase activity
srr5883619.44664-44664-1	IPR016156	9.36007411818665e-06	FAD/NAD-linked reductase, dimerisation domain superfamily	0016491	oxidoreductase activity
srr5883619.23744-23744-1	IPR016156	9.36007411818665e-06	FAD/NAD-linked reductase, dimerisation domain superfamily	0016491	oxidoreductase activity
srr5883619.177299-177299-2	IPR019563	7.01462266890955e-10
srr5883619.105306-105306-1	IPR020591	0.00310370805673482
srr5883619.77044-77044-1	IPR020591	0.00262118884483686
srr5883619.52260-52260-1	IPR020591	0.00273359172632469
srr5883619.52172-52172-1	IPR020591	0.00202132469015872
srr5883619.47362-47362-1	IPR020591	0.00262118884483686
srr5883619.24209-24209-1	IPR020591	0.00192896803864087
srr5883619.223703-223703-1	IPR020591	0.00273359172632469
srr5883619.165179-165179-1	IPR020591	0.00363722736055994
srr5883619.145437-145437-1	IPR020591	0.00241120088556953
srr5883619.80034-80034-1	IPR020591	0.00471258634785297
srr5883619.64589-64589-1	IPR020591	0.00310370805673482
srr5883619.52023-52023-1	IPR020591	0.00392165399892421
srr5883619.164566-164566-1	IPR020591	0.00503967801594789
srr5883619.174870-174870-1	IPR020591	0.00124046746685742
srr5883619.92379-92379-1	IPR020591	0.00455036100176756
srr5883619.55064-55064-1	IPR020591	0.00486502183731356
srr5883619.52610-52610-1	IPR020591	0.00622339596430797
srr5883619.49304-49304-1	IPR020591	0.00757631985580308
srr5883619.206344-206344-1	IPR020591	0.0029774792975086
srr5883619.154573-154573-1	IPR020591	0.00350375450608043
srr5883619.115356-115356-1	IPR020591	0.0070930379950781
srr5883619.104843-104843-1	IPR020591	0.0078160009648081
srr5883619.38068-38068-1	IPR020904	0.00150711857461089	Short-chain dehydrogenase/reductase, conserved site	0016491	oxidoreductase activity
srr5883619.207290-207290-1	IPR022791	0.00377313500322614
srr5883619.147563-147563-1	IPR022791	0.00377313500322614
srr5883619.111342-111342-1	IPR022791	1.1214172238422e-07
srr5883619.102319-102319-1	IPR022791	0.00377313500322614
srr5883619.29634-29634-2	IPR025407	0.0130754124794829
srr5883619.105306-105306-1	IPR035684	0.000200388657012721
srr5883619.111302-111302-1	IPR035684	0.000629440237082288
srr5883619.99432-99432-1	IPR035684	5.05213884874575e-06
srr5883619.78402-78402-1	IPR035684	4.44470363281173e-05
srr5883619.77044-77044-1	IPR035684	0.000163147033220796
srr5883619.52260-52260-1	IPR035684	0.000171805344646626
srr5883619.52172-52172-1	IPR035684	0.000116708742641145
srr5883619.47362-47362-1	IPR035684	0.000163147033220796
srr5883619.24748-24748-1	IPR035684	0.000138834743797111
srr5883619.24209-24209-1	IPR035684	0.000110438500158674
srr5883619.223703-223703-1	IPR035684	0.000171805344646626
srr5883619.214265-214265-1	IPR035684	0.000154641582009638
srr5883619.202900-202900-1	IPR035684	9.20950925366925e-05
srr5883619.194397-194397-1	IPR035684	9.20950925366925e-05
srr5883619.165179-165179-1	IPR035684	0.000246171773316476
srr5883619.145437-145437-1	IPR035684	0.00014666236653596
srr5883619.143448-143448-1	IPR035684	0.000116708742641145
srr5883619.127844-127844-1	IPR035684	0.000180597791101687
srr5883619.119050-119050-1	IPR035684	0.0001040421559191
srr5883619.115369-115369-1	IPR035684	6.26639244695861e-05
srr5883619.94217-94217-1	IPR035684	0.0015203077764084
srr5883619.80954-80954-1	IPR035684	0.000856387551186022
srr5883619.80034-80034-1	IPR035684	0.000338875246009854
srr5883619.68134-68134-1	IPR035684	0.00023416231164799
srr5883619.64589-64589-1	IPR035684	0.000200388657012721
srr5883619.56537-56537-1	IPR035684	0.000171805344646626
srr5883619.56217-56217-1	IPR035684	0.00594800582254208
srr5883619.55328-55328-1	IPR035684	0.000154641582009638
srr5883619.5414-5414-1	IPR035684	0.00128530776021861
srr5883619.52023-52023-1	IPR035684	0.000270369928446457
srr5883619.185878-185878-1	IPR035684	0.000180597791101687
srr5883619.164566-164566-1	IPR035684	0.00037013750779424
srr5883619.152807-152807-1	IPR035684	0.0002808904500092
srr5883619.81245-81245-1	IPR035684	0.0015203077764084
srr5883619.174870-174870-1	IPR035684	6.26639244695861e-05
srr5883619.92379-92379-1	IPR035684	0.00032384359778921
srr5883619.55064-55064-1	IPR035684	0.000353639646197157
srr5883619.52610-52610-1	IPR035684	0.000473739660658634
srr5883619.49304-49304-1	IPR035684	0.000605157320672991
srr5883619.40268-40268-1	IPR035684	0.000680259905599727
srr5883619.206344-206344-1	IPR035684	0.000190632086276262
srr5883619.18464-18464-1	IPR035684	0.000246171773316476
srr5883619.154573-154573-1	IPR035684	0.00023416231164799
srr5883619.115356-115356-1	IPR035684	0.000556960405668791
srr5883619.11276-11276-1	IPR035684	7.62817580783884e-05
srr5883619.104843-104843-1	IPR035684	0.000629440237082288
srr5883619.104005-104005-1	IPR035684	0.000404295331249702
srr5883619.206746-206746-2	IPR035684	0.0109352321606748
srr5883619.99952-99952-1	IPR035684	0.00168267926396094
srr5883619.69588-69588-1	IPR035684	0.00124164702984027
srr5883619.178318-178318-1	IPR035684	0.0393463833781374
srr5883619.85748-85748-1	IPR035684	0.000270369928446457
srr5883619.84240-84240-1	IPR035684	0.0189384340022855
srr5883619.8175-8175-2	IPR035684	0.0450191242943258
srr5883619.81408-81408-1	IPR035684	0.0463512161017602
srr5883619.75593-75593-2	IPR035684	0.0457184906310795
srr5883619.64742-64742-1	IPR035684	0.0349621936027421
srr5883619.5812-5812-1	IPR035684	0.00142938828248902
srr5883619.56302-56302-2	IPR035684	0.0310470188097426
srr5883619.54750-54750-2	IPR035684	0.0152078759093768
srr5883619.54162-54162-2	IPR035684	0.00236980901652053
srr5883619.53949-53949-2	IPR035684	0.0469904879242591
srr5883619.49890-49890-2	IPR035684	0.00594800582254208
srr5883619.34626-34626-1	IPR035684	0.0393463833781374
srr5883619.27496-27496-2	IPR035684	0.0403834707628343
srr5883619.27496-27496-1	IPR035684	0.0430052038874573
srr5883619.228984-228984-1	IPR035684	0.0463512161017602
srr5883619.227752-227752-1	IPR035684	0.0469904879242591
srr5883619.209819-209819-1	IPR035684	0.0315465911264005
srr5883619.206859-206859-2	IPR035684	0.0483661748367021
srr5883619.20215-20215-1	IPR035684	0.00975504367898955
srr5883619.193756-193756-2	IPR035684	0.0393463833781374
srr5883619.193333-193333-2	IPR035684	0.000556960405668791
srr5883619.19058-19058-2	IPR035684	0.000171805344646626
srr5883619.188835-188835-1	IPR035684	0.0251146631311176
srr5883619.184491-184491-1	IPR035684	0.00486070692609939
srr5883619.175503-175503-1	IPR035684	0.0108879607199091
srr5883619.170242-170242-2	IPR035684	0.0488313041498567
srr5883619.164051-164051-1	IPR035684	0.0403834707628343
srr5883619.163113-163113-2	IPR035684	0.0182034308802213
srr5883619.160215-160215-1	IPR035684	0.0463512161017602
srr5883619.155428-155428-1	IPR035684	0.00580395835788943
srr5883619.146037-146037-1	IPR035684	0.0101892528204563
srr5883619.122099-122099-1	IPR035684	0.00497190168686185
srr5883619.116276-116276-1	IPR035684	0.0216772432872373
srr5883619.111576-111576-1	IPR035684	0.0101892528204563
srr5883619.109876-109876-1	IPR035684	0.00474182508494132
